# Supplementary material for: Functional annotation of a divergent genome using sequence and structure-based similarity
Source: BMC Genomics. 2024 Jan 2;25:6. doi: 10.1186/s12864-023-09924-y (PMC10759460; doi:10.1186/s12864-023-09924-y)
Supplement: Supplementary file 1 — Additional file 1: Annotation table V. necatrix. Table “suppl_tbl_1_genome_annotations” contains all locus tags and the resulting structure-based annotations. Further, the ProtNLM results are included and the differences to our annotation are indicated (x: different annotations, y: non-identified, z: potential misannotations, e: experimental structure). In addition, the spore-0hr RNA sequence counts are listed per gene. Table “suppl_tbl_1_InterPro” contains all locus tags, the ANNOTEX annotations and all Interproscan (5.65-97.0-64-bit) results. Interproscan was executed with standard parameters and all available analyses except those that use licensed code [file 12864_2023_9924_MOESM1_ESM.xlsx]

## Sheet: suppl_tbl_1_genome_annotations
Locus tag	Structural annotation	ProtNLM	Differences in structural annotation and ProtNLM	DeepTMHMM	Spore-0hr RNA seq counts	Average pLDDT
VNE69_01001	hypothetical protein	0.041 - High molecular weight rhoptry protein 2	x	GLOB		32.7
VNE69_01002	hypothetical protein	0.093 - 6-cysteine protein	x	GLOB		27.93
VNE69_01003	hypothetical protein	0.036 - Hypothetical protein	y	GLOB		30.5
VNE69_01004	hypothetical SP-containing membrane protein	0.360 - LRAT domain-containing protein	x	SP+TM	330	28.86
VNE69_01005	hypothetical protein	0.363 - Phosphatidylinositol-glycan biosynthesis class X protein	x	SP+TM		33.75
VNE69_01006	hypothetical protein	0.029 - J domain-containing protein	x	GLOB	74	29.25
VNE69_01007	hypothetical protein	0.157 - Hypothetical protein	y	GLOB		32.89
VNE69_01008	E3 ubiquitin-protein ligase	0.640 - HECT domain-containing protein		TM	310	89.14
VNE69_01009	hypothetical protein	0.613 - Fam-f protein	x	GLOB	11	31.57
VNE69_01010	histone H3-like protein	0.542 - Histone domain-containing protein		GLOB	899	78.06
VNE69_01011	uncharacterized SP-containing protein	0.396 - hypothetical protein	y	SP	4981	64.05
VNE69_01012	hypothetical protein	0.359 - Bromo domain-containing protein	x	GLOB	35888	36.84
VNE69_01013	DNA repair SWI5-like protein	0.105 - EC:6.3.1.5 NAD+ synthase	x	GLOB	172080	81.04
VNE69_01014	hypothetical SP-containing protein	0.088 - GATA zinc finger domain-containing protein 14-like	x	GLOB	5857	50.38
VNE69_01015	hypothetical SP-containing membrane protein	0.744 - YhhN-like protein	x	SP+TM	1287	64.56
VNE69_01016	tRNA-intron endonuclease	0.530 - EC:4.6.1.16 tRNA-intron lyase		GLOB	8547	92.99
VNE69_01017	uncharacterized SP-containing membrane protein	0.058 - Lantibiotic ABC transporter permease	x	TM	19406	83.36
VNE69_01018	ribosome biogenesis factor RRP5	0.066 - S1 motif domain-containing protein		GLOB	42966	85.14
VNE69_01019	hypothetical protein	0.078 - hypothetical protein	y	SP	8544	29.64
VNE69_01020	hypothetical protein	0.115 - Transmembrane protein	y	GLOB		37.32
VNE69_01021	hypothetical SP-containing membrane protein	0.588 - Plasmodium vivax Vir protein,	x, z	SP+TM	5	28.11
VNE69_01022	hypothetical protein	0.040 - Genetic interactor of prohibitin 5, mitochondrial	x	GLOB	323	66.15
VNE69_01023	protein argonaute-2 (AGO2)	0.568 - Piwi domain-containing protein		GLOB	4101	91.05
VNE69_01024	hypothetical membrane protein	0.441 - Plasmodium vivax Vir protein,	x, z	SP+TM	31	32.33
VNE69_01025	hypothetical protein	0.044 - TPR_REGION domain-containing protein	x	GLOB	183	32.56
VNE69_01026	histidine-tRNA ligase (HARS1)	0.545 - Histidine--tRNA ligase		GLOB	1099	93.39
VNE69_01027	uncharacterized protein	0.163 - RAP domain-containing protein	x	GLOB	1418	58.11
VNE69_01028	adenylate kinase	0.126 - Adenylate kinase		GLOB	1975	91.56
VNE69_01029	uncharacterized protein	0.480 - DUF5094 domain-containing protein	y	GLOB	3061	79.53
VNE69_01030	PH domain-containing protein	0.871 - PH domain-containing protein		GLOB	523561	55.42
VNE69_01031	hypothetical protein	0.161 - RGS domain-containing protein	x	GLOB	1769	61.22
VNE69_01032	serine/threonine-protein phosphatase 2A activator (PTPA)	0.448 - EC:5.2.1.8 peptidylprolyl isomerase		GLOB	796	88.98
VNE69_01033	ribonucleoside-diphosphate reductase subunit M2 (RIR2)	0.439 - Ribonucleoside-diphosphate reductase small chain		GLOB	314702	84.78
VNE69_01034	ricin B lectin (PTP6a)	0.894 - Ricin B-type lectin domain-containing protein		SP	150489	69.28
VNE69_01035	ricin B lectin (PTP6b)	0.916 - Ricin B-type lectin domain-containing protein		SP		38.93
VNE69_01036	hypothetical protein	0.051 - SET domain-containing protein	x	GLOB	10838	30.23
VNE69_01037	hypothetical protein	0.051 - hypothetical protein	y	GLOB		60.58
VNE69_01038	ricin B lectin (PTP6c)	0.356 - Bulb-type lectin domain-containing protein		SP	18	74.51
VNE69_01039	ricin B lectin (PTP6d)	0.563 - Ricin B-type lectin domain-containing protein		SP	37517	64.41
VNE69_01040	ricin B lectin (RBL4c)	0.154 - ATS domain-containing protein	x	SP	110	73.35
VNE69_01041	hypothetical protein	0.170 - Virion core protein	x, z	GLOB	536	60.86
VNE69_01042	tubby-related protein 1	0.319 - Tubby-like protein		GLOB	10609	88.76
VNE69_01043	hypothetical protein	0.080 - Mcl1_mid domain-containing protein	x	GLOB		31.52
VNE69_01044	ribosomal protein eS24	0.832 - 30S ribosomal protein S24e	e	GLOB	847917	86.4
VNE69_01045	hypothetical protein	0.206 - DUF3006 domain-containing protein	y	GLOB	3788	48.91
VNE69_01046	hypothetical protein	0.036 - Pre-mRNA splicing factor,	x	GLOB	183066	72.51
VNE69_01047	hypothetical protein	0.042 - NB-ARC domain-containing protein	x	GLOB	216	61.38
VNE69_01048	hypothetical SP-containing protein	0.070 - Tash-like protein,	x	SP	1953	30.47
VNE69_01049	hypothetical SP-containing protein	0.065 - SOUL heme-binding protein	x	GLOB	15536	36.02
VNE69_01050	hypothetical protein	0.089 - hypothetical protein	y	GLOB	1	33.43
VNE69_01051	hypothetical protein	0.474 - hypothetical protein	y	GLOB	3182	52.2
VNE69_01052	reverse transcriptase domain-containing protein	0.246 - SAM-dependent methyltransferase	x	GLOB		51.92
VNE69_01053	ABC transporter	0.267 - ABC transporter		TM		64.45
VNE69_01054	homeobox domain-containing protein	0.557 - Homeobox domain-containing protein		GLOB		82.57
VNE69_01055	calcium calmodulin-dependent 3-cyclic nucleotide phosphodiesterase 1b	0.235 - PDEase domain-containing protein		GLOB		55.28
VNE69_01056	uncharacterized protein	0.617 - PDEase domain-containing protein	x	GLOB		45.36
VNE69_01057	MULE domain-containing protein	0.934 - MULE domain-containing protein		GLOB		84.08
VNE69_01058	FLYWCH-type domain-containing protein	0.909 - FLYWCH-type domain-containing protein		GLOB		85.85
VNE69_01059	Rab-gap TBC domain-containing protein	0.282 - TBC domain protein,		GLOB	801	91.37
VNE69_01060	uncharacterized protein	0.131 - Hypothetical protein	y	GLOB		81.82
VNE69_01061	hypothetical protein	0.229 - hypothetical protein	y	GLOB	11	29.61
VNE69_01062	histone 3	0.134 - Histone domain-containing protein		GLOB		76.07
VNE69_01063	integrase catalytic domain-containing protein	0.096 - Reverse transcriptase domain-containing protein	x	GLOB	1	77.91
VNE69_01064	MULE domain-containing protein	0.869 - MULE domain-containing protein		GLOB		84.32
VNE69_01065	hypothetical protein	0.026 - Zf-primase domain-containing protein	x	GLOB	45	61.16
VNE69_01066	hypothetical SP-containing protein	0.039 - Hypothetical protein	y	SP		87.4
VNE69_01067	MULE domain-containing protein	0.903 - MULE domain-containing protein		GLOB		77.17
VNE69_01068	hypothetical protein	0.387 - AMP-binding_C_2 domain-containing protein	x	GLOB		47.92
VNE69_01069	aldose reductase	0.272 - Aldo_ket_red domain-containing protein		GLOB		96.64
VNE69_01070	NFATC2-interacting protein	0.747 - Ubiquitin-like domain-containing protein		GLOB	5539	61.86
VNE69_01071	hypothetical protein	0.233 - RAD protein	x	GLOB	70257	57.55
VNE69_01072	hypothetical protein	0.154 - Exported protein	y	GLOB	252	43.2
VNE69_01073	hypothetical protein	0.089 - hypothetical protein	y	GLOB	16542	52.23
VNE69_01074	aldose reductase	0.274 - Aldo_ket_red domain-containing protein		GLOB	2502842	96.77
VNE69_01075	hypothetical protein	0.483 - hypothetical protein	y	GLOB	8077	42.96
VNE69_01076	Ste12-like transcription factor	0.294 - STE12		GLOB	7618	65.55
VNE69_01077	kinesin-like protein KIF22	0.931 - Kinesin-like protein		GLOB	13210	80.88
VNE69_01078	hypothetical protein	0.057 - hypothetical protein	y	GLOB	166302	58.89
VNE69_01079	structural maintenance of chromosomes protein 5 (SMC5)	0.154 - AAA_23 domain-containing protein	x	GLOB	78685	76.67
VNE69_01080	hypothetical protein	0.474 - Transmembrane protein,	y	GLOB	9	40.53
VNE69_01081	hypothetical SP-containing protein	0.223 - hypothetical protein	y	TM	1054	35.68
VNE69_01082	hypothetical protein	0.313 - Hypothetical protein	y	GLOB		36.45
VNE69_01083	ubiquitin-conjugating enzyme E2 D1	0.297 - UBC core domain-containing protein		GLOB	40469	89.12
VNE69_01084	uncharacterized protein	0.034 - RNA_lig_T4_1 domain-containing protein	x	GLOB	384	50.99
VNE69_01085	hypothetical protein	0.110 - Hypothetical protein	y	GLOB		37.47
VNE69_01086	hypothetical protein	0.505 - Hypothetical protein	y	GLOB		34.15
VNE69_01087	hypothetical SP-containing protein	0.975 - hypothetical protein	y	GLOB	38	34.93
VNE69_01088	reverse transcriptase	0.965 - Reverse transcriptase domain-containing protein		GLOB		76.53
VNE69_01089	hypothetical protein	0.560 - hypothetical protein	y	GLOB	257	41.35
VNE69_01090	hypothetical protein	0.062 - Conserved domain protein	y	GLOB	10226	67.77
VNE69_01091	ribosome production factor 1 (RPF1)	0.405 - Brix domain-containing protein		GLOB	9227	92.05
VNE69_01092	septin	0.391 - Septin-type G domain-containing protein		GLOB	20179	84.85
VNE69_01093	derlin-2 (DERL2)	0.992 - Derlin		TM	8113	66.83
VNE69_01094	transcription elongation factor SPT5	0.394 - Chromatin elongation factor spt5		GLOB	46196	75.16
VNE69_01095	SANTA domain-containing protein	0.823 - SANTA domain-containing protein		GLOB	602	47.07
VNE69_01096	hypothetical protein	0.102 - hypothetical protein	y	GLOB	503	48.15
VNE69_01097	SANTA domain-containing protein	0.837 - SANTA domain-containing protein		GLOB	12916	54.18
VNE69_01098	DNA-directed RNA polymerase II subunit (RPB7)	0.618 - DNA-directed RNA polymerase II subunit RPB7		GLOB	66747	90.52
VNE69_01099	transcription initiation factor TFIID subunit 5 (TAF5)	0.280 - Transcription initiation factor TFIID subunit 5		GLOB	17295	84.08
VNE69_01100	putative amino acid transporter	0.191 - Amino acid transporter		TM	2462	87.16
VNE69_01101	pumilio-like protein	0.300 - PUM-HD domain-containing protein		GLOB	6878	75.98
VNE69_01102	pol polyprotein	0.772 - 50S ribosomal protein L24	x	GLOB	101141	57.16
VNE69_01103	deoxyribonuclease TATDN1-like protein	0.263 - EC:3.1.21.- Endodeoxyribonucleases producing 5'-phosphomonoesters		GLOB	285	96.69
VNE69_01104	nuclear segregation protein BFR1-like	0.053 - Viral A-type inclusion protein	x, z	GLOB	114555	86.03
VNE69_01105	septin	0.336 - Septin-type G domain-containing protein		GLOB	12934	86.89
VNE69_01106	tetraspanin	0.360 - Tetraspanin		TM	1740	89.43
VNE69_01107	Rab-like GTPase-activating protein	0.445 - Rab-GAP TBC domain-containing protein		GLOB	153	91.77
VNE69_01108	myb-related protein	0.276 - Myb-like DNA-binding domain containing protein		GLOB	6	59.9
VNE69_01109	uncharacterized protein	0.309 - hypothetical protein	y	GLOB	678	81.33
VNE69_01110	proteasome subunit PSA6 (PSA6)	0.137 - PROTEASOME_ALPHA_1 domain-containing protein	e	GLOB	1061	91.29
VNE69_01111	CCR4-NOT transcription complex subunit 4	0.196 - RRM domain-containing protein		GLOB	531	84.11
VNE69_01112	queuine tRNA-ribosyltransferase accessory subunit 2	0.027 - DUF4435 domain-containing protein	x	GLOB	3496	89.7
VNE69_01113	diphosphoinositol polyphosphate phosphohydrolase 1	0.529 - Nudix hydrolase domain-containing protein		GLOB	753	94.11
VNE69_01114	inorganic phosphate transport protein (PHO88)	0.137 - Inorganic phosphate transporter		TM	154411	85.91
VNE69_01115	ribosomal protein eS19	0.513 - 40S ribosomal protein S19	e	GLOB	34134	92.75
VNE69_01116	tRNA pseudouridine synthase	0.433 - EC:5.4.99.12 tRNA pseudouridine(38-40) synthase		GLOB	912	88.6
VNE69_01117	SUI1 domain-containing protein	0.260 - Translation initiation factor SUI1		GLOB	17379	76.79
VNE69_01118	transporter protein	0.501 - Pecanex_C domain-containing protein	x, z	TM	26077	85.07
VNE69_01119	hypothetical protein	0.136 - Recombinase	x	GLOB	15412	35.22
VNE69_01120	CHY zinc finger domain-containing protein	0.454 - CHY-type domain-containing protein		GLOB	1269	85.77
VNE69_01121	ABC transporter E family member 2 (AB2E)	0.138 - RNase L inhibitor	x	GLOB	2125	87.05
VNE69_01122	SUN domain-containing protein	0.879 - SUN domain-containing protein		TM	11530	77.71
VNE69_01123	syntaxin	0.564 - T-SNARE coiled-coil homology domain-containing protein		TM	83868	75.67
VNE69_01124	endonuclease	0.175 - AP_endonuc_2 domain-containing protein		GLOB	34929	97.31
VNE69_01125	syntaxin-like protein	0.498 - T-SNARE coiled-coil homology domain-containing protein		TM	11395	78.01
VNE69_01126	zinc transporter	0.132 - Cation transporter		TM	4981	84.4
VNE69_01127	tRNA (guanine-N(7)-)-methyltransferase (TRMB)	0.267 - TRNA (guanine(46)-N(7))-methyltransferase		GLOB	596	90.1
VNE69_01128	uncharacterized membrane protein	0.300 - Small hydrophobic protein	y	TM		86.33
VNE69_01129	serine/threonine-protein kinase	0.236 - Protein kinase domain-containing protein		GLOB	2231	92.13
VNE69_01130	splicing factor 3B subunit 2	0.648 - PSP domain-containing protein		GLOB	18127	76.49
VNE69_01131	uncharacterized protein	0.288 - Pre-rRNA-processing protein TSR2 homolog	x	GLOB	46416	77.18
VNE69_01132	dr1-associated corepressor	0.462 - CBFD_NFYB_HMF domain-containing protein		GLOB	1341	84.61
VNE69_01133	elongation factor 2 (EF2)	0.689 - Elongation factor 2		GLOB	54951	89.34
VNE69_01134	protein transport protein SEC13	0.281 - WD_REPEATS_REGION domain-containing protein		GLOB	14861	93.76
VNE69_01135	polar tube protein 3 (PTP3)	0.105 - hypothetical protein	x	SP	42773	58.51
VNE69_01136	Clp R domain-containing protein	0.138 - Clp R domain-containing protein		GLOB		85.54
VNE69_01137	dicer-like protein	0.215 - RING-type domain-containing protein	x	GLOB	4331	77.54
VNE69_01138	hypothetical protein	0.084 - Telomere replication protein EST3	x	GLOB	2246	33.88
VNE69_01139	FIP1-like 1 protein	0.468 - Fip1 domain-containing protein		GLOB	633592	72.12
VNE69_01140	DNA mismatch repair protein	0.289 - DNA_mis_repair domain-containing protein		GLOB	814	76.12
VNE69_01141	hypothetical SP-containing protein	0.122 - Parasitophorous vacuolar protein 1,	x, z	SP	10	38.14
VNE69_01142	hypothetical SP-containing protein	0.041 - hypothetical protein	y	SP	13	26.33
VNE69_01143	MULE domain-containing protein	0.502 - Helitron_like_N domain-containing protein	x	GLOB		68.33
VNE69_01144	ribosomal protein eL37	0.205 - 60S ribosomal protein L34	e	GLOB	122941	83.93
VNE69_01145	protein DOPEY1	0.706 - Dopey_N domain-containing protein		GLOB	69	70.26
VNE69_01146	hypothetical protein	0.043 - SICA_C domain-containing protein schizont-infected cell agglutination/variant antigen gene families	x, z	GLOB	73610	34.17
VNE69_01147	chaperone protein CLPB	0.155 - Clp R domain-containing protein		GLOB	4521	85.97
VNE69_01148	DNA replication complex GINS protein PSF3	0.830 - DNA replication complex GINS protein PSF3		GLOB		85.28
VNE69_01149	hypothetical SP-containing membrane protein	0.246 - Variable surface protein	y	SP+TM	1125	33.92
VNE69_01150	DNA replication complex GINS protein PSF3-like	0.833 - DNA replication complex GINS protein PSF3		GLOB	681	83.14
VNE69_01151	hypothetical SP-containing membrane protein	0.350 - Variable surface protein	y	SP+TM	1968	37.29
VNE69_01152	uncharacterized transmembrane protein	0.158 - Transmembrane protein,	y	TM		61.62
VNE69_01153	ribosomal protein eL15	0.984 - Ribosomal protein L15	e	GLOB	389399	91.24
VNE69_01154	forkhead box protein	0.696 - Fork-head domain-containing protein		GLOB	911	51.88
VNE69_01155	trafficking protein particle complex subunit	0.383 - HNOB domain-containing protein	x	GLOB	8281	89.83
VNE69_01156	eukaryotic translation initiation factor 4E type 2 (IF4E2)	0.254 - Eukaryotic translation initiation factor 4E,		GLOB	48551	87.88
VNE69_01157	uncharacterized protein	0.037 - hypothetical protein	y	GLOB	3541	86.4
VNE69_01158	uncharacterized protein	0.113 - CDT1 domain-containing protein	x	GLOB		38.31
VNE69_01159	hypothetical protein	0.025 - DUF4162 domain-containing protein	y	GLOB	5585	75.74
VNE69_01160	3-ketodihydrosphingosine reductase	0.281 - KR domain-containing protein		GLOB	192836	92.57
VNE69_01161	solute carrier family 15 member	0.169 - MFS transporter	x	TM	4076	85.76
VNE69_01162	uncharacterized membrane protein	0.089 - DUF418 domain-containing protein	y	TM	1118	80.75
VNE69_01163	putative tRNA acetlytransferase	0.754 - THUMP domain-containing protein THioUridine synthases, involved in RNA modification incl methylation, pseudouridylation and thiouridylation		GLOB	148	87.93
VNE69_01164	putative tRNA acetlytransferase	0.609 - THUMP domain-containing protein THioUridine synthases		GLOB	133	78.45
VNE69_01165	DNA-directed RNA polymerase II subunit RPB2	0.501 - DNA-directed RNA polymerase subunit beta		GLOB	6949	87.97
VNE69_01166	trafficking protein particle complex subunit	0.714 - Trafficking protein particle complex subunit		GLOB	94	90.15
VNE69_01167	RING-type zinc finger protein	0.735 - RING-type domain-containing protein		GLOB	40	71.16
VNE69_01168	ERF4 domain-containing protein	0.079 - hypothetical protein	x	GLOB	1295	83.13
VNE69_01169	hypothetical protein	0.442 - ACPS domain-containing protein	x	GLOB	10344	31.52
VNE69_01170	uncharacterized protein	0.102 - Hypothetical protein	y	GLOB		46.28
VNE69_01171	inositol polyphosphate 5-phosphatase	0.402 - Endo/exonuclease/phosphatase domain-containing protein		TM	176	90.12
VNE69_01172	alanine-tRNA ligase (AARS1)	0.279 - Alanine--tRNA ligase		GLOB	10135	79.96
VNE69_01173	protein-trafficking protein SEC22-like	0.307 - SNARE protein,		TM	942	78.88
VNE69_01174	meiosis protein MEI2 (MEI2)	0.473 - RRM domain-containing protein		GLOB	331	59.81
VNE69_01175	mRNA-decapping enzyme	0.194 - Dcp1-like decapping family protein		GLOB	734	94.51
VNE69_01176	cyclin-dependent kinase	0.412 - CMGC/CDK protein kinase		GLOB	27933	73.49
VNE69_01177	uncharacterized protein	0.242 - Rab-GAP TBC domain-containing protein	x	GLOB	63955	76.87
VNE69_01178	H/ACA ribonucleoprotein complex subunit NHP2	0.543 - Ribonucloprotein		GLOB	55089	76.64
VNE69_01179	hypothetical protein	0.035 - EC:2.1.1.72 site-specific DNA-methyltransferase (adenine-specific)	x	GLOB	24508	74.83
VNE69_01180	eukaryotic translation initiation factor 2 subunit	0.197 - S1 motif domain-containing protein		GLOB	40478	81.98
VNE69_01181	U3 small nucleolar RNA-associated protein 14 (UTP14)	0.120 - DUF1604 domain-containing protein	x	GLOB	34091	74.97
VNE69_01182	splicing factor 3B subunit 1	0.081 - E3 ubiquitin-protein ligase listerin	x	GLOB	13308	81.37
VNE69_01183	hypothetical protein	0.106 - hypothetical protein	y	GLOB	3676	34.91
VNE69_01184	hypothetical protein	0.077 - GH	x	GLOB	182	34.65
VNE69_01185	cleavage and polyadenylation specificity factor subunit 1 (CFT1)	0.169 - WD_REPEATS_REGION domain-containing protein		GLOB	799	69.94
VNE69_01186	choline/ethanolaminephosphotransferase	0.221 - CDP-alcohol phosphatidyltransferase		TM	1507	91.71
VNE69_01187	asparagine-tRNA ligase (NARS1)	0.414 - EC:6.1.1.22 asparagine-tRNA ligase		GLOB	6975	93.41
VNE69_01188	zinc finger C3H domain-containing protein	0.935 - C3H1-type domain-containing protein		GLOB	9471	70.58
VNE69_01189	uncharacterized protein	0.646 - ARID domain-containing protein	x	GLOB		69.66
VNE69_01190	hypothetical protein	0.051 - EC:2.7.7.6 DNA-directed RNA polymerase	x	GLOB	2094	34.95
VNE69_01191	uncharacterized protein	0.034 - CBF domain-containing protein	x	GLOB	1068	83.35
VNE69_01192	uncharacterized protein	0.151 - Mitochondrial import inner membrane translocase subunit TIM16	x	GLOB	16871	87.47
VNE69_01193	U6 snRNA-associated Sm-like protein	0.329 - Sm domain-containing protein		GLOB	6354	83.77
VNE69_01194	vesicle-associated membrane protein	0.505 - MSP domain-containing protein		TM	21050	83.5
VNE69_01195	TRAMP complex RNA-binding subunit	0.948 - CCHC-type domain-containing protein		GLOB	1735	58.77
VNE69_01196	serine/threonine-protein phosphatase	0.495 - Serine/threonine-protein phosphatase		GLOB	2738	95.13
VNE69_01197	eukaryotic translation initiation factor 2A (IFA2A)	0.783 - Eukaryotic translation initiation factor 2A		GLOB	588	85.65
VNE69_01198	hypothetical protein	0.374 - hypothetical protein	y	GLOB	53	36.96
VNE69_01199	hypothetical protein	0.088 - Variable surface protein	y	GLOB	71	47.34
VNE69_01200	uncharacterized protein	0.213 - Hypothetical protein	y	GLOB		42.51
VNE69_01201	hypothetical protein	0.176 - Gamete antigen 27/25,	x, z	GLOB	580	39.08
VNE69_01202	hypothetical protein	0.027 - MerR family transcriptional regulator	x	GLOB	1229	55.14
VNE69_01203	hypothetical protein	0.561 - hypothetical protein	y	GLOB	96	37.26
VNE69_01204	phosphoinositide phosphatase SAC1 (SAC1)	0.742 - SAC domain-containing protein		TM	594	84.88
VNE69_01205	mannose-1-phosphate guanyltransferase	0.291 - NTP_transferase domain-containing protein		GLOB	1226	93.8
VNE69_01206	putative signal recognition particle subunit SRP72	0.538 - TPR_REGION domain-containing protein		GLOB	8829	87.57
VNE69_01207	ATP-dependent RNA helicase	0.065 - ATP-dependent RNA helicase DHX8,		GLOB	8443	86.95
VNE69_01208	cell division control protein 73 (CDC83)	0.667 - CDC73_C domain-containing protein		GLOB	3035	80.12
VNE69_01209	RNA-binding protein PNO1 (PNO1)	0.575 - Pre-rRNA-processing protein PNO1,		GLOB	302482	86.38
VNE69_01210	proteasome subunit RPN11 (RPN11)	0.995 - 26S proteasome regulatory subunit RPN11	e	GLOB	1985	79.21
VNE69_01211	CCR4-not complex 3'-5'-exoribonuclease subunit CCR4 (CCR4)	0.468 - Cytoplasmic deadenylase		GLOB	1002	91.54
VNE69_01212	ribosomal protein eS7	0.065 - 40S ribosomal protein S7	e	GLOB	44029	80.03
VNE69_01213	protein transport protein SEC23	0.052 - EC:2.7.7.6 (DNA-directed RNA polymerase)	x	GLOB		92.58
VNE69_01214	protein transport protein SEC23	0.964 - Protein transport protein SEC23		GLOB	1616	89.65
VNE69_01215	DNA replication licensing factor MCM8	0.249 - EC:3.6.4.12 DNA helicase		GLOB	1429	80.93
VNE69_01216	ribosome biogenesis protein NSA2	0.869 - Ribosome biogenesis protein NSA2 homolog		GLOB	82052	85.18
VNE69_01217	DNA repair RAD51-like protein 3	0.971 - DNA repair protein RAD51 homolog		GLOB	6739	90.5
VNE69_01218	CDP-diacylglycerol--glycerol-3-phosphate 3-phosphatidyltransferase	0.489 - EC:2.7.8.5 CDP-diacylglycerol-glycerol-3-phosphate 1-phosphatidyltransferase		GLOB	9018	91.13
VNE69_01219	transcription initiation factor TFIID subunit 10 (TAF10)	0.356 - Transcription initiation factor TFIID subunit 10		GLOB	282	87.1
VNE69_01220	hypothetical protein	0.042 - ACDC domain-containing protein	x	GLOB	161	33.78
VNE69_01221	hypothetical SP-containing protein	0.093 - Rh5 domain-containing protein	x	GLOB	109	35.37
VNE69_01222	ATP-dependent DNA helicase CHL1	0.395 - ATP-dependent DNA helicase chl1		GLOB	8437	90.7
VNE69_01223	hypothetical protein	0.275 - Plasmodium variant antigen protein Cir/Yir/Bir,	x, z	GLOB	215	67.94
VNE69_01224	peter Pan-like protein	0.868 - Brix domain-containing protein		GLOB	48848	89.53
VNE69_01225	ADP-ribosylation factor GTPase-activating protein	0.730 - Arf-GAP domain-containing protein		GLOB	156922	70.04
VNE69_01226	chaperone protein DnaK	0.146 - Molecular chaperone DnaK		GLOB	3372	89.84
VNE69_01227	hypothetical membrane protein	0.330 - PRA1 family protein	x	TM	2853	79.26
VNE69_01228	hypothetical protein	0.780 - hypothetical protein	y	GLOB	107	68.52
VNE69_01229	transcription regulator NC2 beta chain (NCB2)	0.417 - CBFD_NFYB_HMF domain-containing protein		GLOB	2801	86.43
VNE69_01230	ribosomal protein uS10	0.449 - 30S ribosomal protein S10	e	GLOB	16530	85.7
VNE69_01231	ethanolamine-phosphate cytidylyltransferase	0.500 - Ethanolamine-phosphate cytidylyltransferase,		GLOB	3077	90.78
VNE69_01232	exonuclease 1	0.492 - EC:3.1.-.- hydrolase		GLOB	1493	88.65
VNE69_01233	uncharacterized protein	0.485 - Chromatin modification-related protein EAF6	x	GLOB	689	83.25
VNE69_01234	uncharacterized protein	0.261 - Conserved oligomeric Golgi complex subunit 2	x	GLOB	4588	88.24
VNE69_01235	hypothetical protein	0.056 - hypothetical protein	y	GLOB	119	42.97
VNE69_01236	BolA like protein	0.294 - BolA family transcriptional regulator		GLOB	386	88.36
VNE69_01237	glycosyltransferase	0.425 - GlcNAc-PI synthesis protein		GLOB	44	91.85
VNE69_01238	peptidoglycan-N-acetlyglucosamine deacetlyase (PgdA)	0.285 - NodB homology domain-containing protein		SP	330	85.98
VNE69_01239	CTP synthase (pyrG)	0.367 - CTP synthase		GLOB	107283	93.81
VNE69_01240	kinesin-like protein (KIF2C)	0.882 - Kinesin-like protein		GLOB	8584	79.93
VNE69_01241	pescadillo-like protein	0.044 - Mediator of RNA polymerase II transcription subunit 1	x	GLOB	14338	77.63
VNE69_01242	uncharacterized protein	0.031 - RPA_C domain-containing protein	x	GLOB	1256	72
VNE69_01243	hypothetical protein	0.053 - hypothetical protein	y	GLOB	18	76.61
VNE69_01244	phospholipase D (PLD2)	0.418 - EC:3.1.4.4 phospholipase D		GLOB	389	88
VNE69_01245	U3 small nucleolar RNA-associated protein 15 (UTP15)	0.656 - WD_REPEATS_REGION domain-containing protein	x	GLOB	77997	80.59
VNE69_01246	cell division cycle 27-like protein	0.249 - TPR-like protein		GLOB	19169	89.78
VNE69_01247	glucose-6-phosphate acetlytransferase 1 (GNPNAT1)	0.623 - Glucosamine 6-phosphate N-acetyltransferase		GLOB	1720744	96.36
VNE69_01248	Orm1-like membrane protein	0.232 - ORM1-like protein 2		TM		92.21
VNE69_01249	exosome complex exonuclease RRP6	0.035 - hypothetical protein	x	GLOB	96	54.27
VNE69_01250	E3 ubiquitin-protein ligase	0.503 - RING-type domain-containing protein		TM	103	63.58
VNE69_01251	elongation factor 2	0.393 - Tr-type G domain-containing protein		GLOB	3006	87.54
VNE69_01252	uncharacterized protein	0.038 - Reticulocyte binding protein,	x	GLOB	2243	60.53
VNE69_01253	isoleucine-tRNA ligase (IARS1)	0.280 - Isoleucine--tRNA ligase		GLOB	6710	87.37
VNE69_01254	hypothetical SP-containing membrane protein	0.124 - Unspecified product	y	SP+TM	17	32.54
VNE69_01255	hypothetical protein	0.407 - Fam-a protein	x	SP	41	38.44
VNE69_01256	uncharacterized protein	0.144 - hypothetical protein	y	GLOB	242	73.22
VNE69_01257	general negative regulator of transcription subunit 1 CDC39 (CDC39)	0.311 - Not1-domain-containing protein		GLOB	363	79.9
VNE69_01258	oxidoreductase	0.589 - Pyr_redox_2 domain-containing protein		GLOB	731	91.56
VNE69_01259	hypothetical SP-containing protein	0.111 - Titin homolog	x	SP	17713	43.59
VNE69_01260	V-type proton ATPase catalytic subunit A (VMA1)	0.676 - H(+)-transporting two-sector ATPase		GLOB	8851	90.04
VNE69_01261	RuvB-like helicase (RVB2)	0.637 - EC:3.6.4.12 Hydrolases; Acting on acid anhydrides;	x	GLOB	3793	79.43
VNE69_01262	spore wall protein 7 (SWP7)	0.101 - Secreted protein	x	SP	26045	81.17
VNE69_01263	cytoplasmic tRNA 2-thiolation protein	0.275 - Cytoplasmic tRNA 2-thiolation protein 2		GLOB	1023	81.04
VNE69_01264	ABC transporter	0.147 - ABC transporter family protein		TM	1136	87.72
VNE69_01265	transcription initiation factor IIF subunit alpha	0.459 - Transcription initiation factor IIF subunit alpha		GLOB	1316	71.06
VNE69_01266	hypothetical protein	0.116 - Exported protein	y	GLOB		33.35
VNE69_01267	hypothetical protein	0.155 - High molecular weight rhoptry protein 2	x	GLOB		31.59
VNE69_01268	hypothetical protein	0.104 - Exported protein	y	GLOB	109659	33.78
VNE69_01269	hypothetical protein	0.171 - hypothetical protein	y	GLOB	1768	29.97
VNE69_01270	ribonuclease H2 subunit A	0.577 - EC:3.1.26.4 ribonuclease H		GLOB	582	91.49
VNE69_01271	transcription initiation factor TFIID subunit 8 (TAF8)	0.805 - Transcription initiation factor TFIID subunit 8		GLOB	24782	79.37
VNE69_01272	kinetochore protein (Spc25)	0.896 - Kinetochore protein SPC25		GLOB	9096	89.49
VNE69_01273	DNA mismatch repair protein MUTL	0.149 - DNA mismatch repair protein MLH2,		GLOB	1316	75.89
VNE69_01274	ABC transporter	0.285 - ABC transporter ATP-binding protein		TM	2083	91.03
VNE69_01275	ABC transporter	0.136 - ABC transporter		TM	8492	84.62
VNE69_01276	ABC transporter	0.245 - ABC transporter ATP-binding protein		TM	2280	89.45
VNE69_01277	DNA-directed RNA polymerase III subunit (RPC2)	0.473 - DNA-directed RNA polymerase subunit beta		GLOB		89.36
VNE69_01278	integrator complex subunit 13 (INTS13)	0.053 - hypothetical protein	x	GLOB	694	75.38
VNE69_01279	mediator of RNA polymerase II transcription subunit 31 (MED31)	0.970 - Mediator of RNA polymerase II transcription subunit 31		GLOB	2994	86.79
VNE69_01280	ubiquitin	0.432 - Ubiquitin-like domain-containing protein		GLOB	14205	89.26
VNE69_01281	phenylalanine-tRNA ligase alpha subunit (FARSA)	0.479 - Phenylalanine--tRNA ligase		GLOB	38121	89.48
VNE69_01282	hypothetical protein	0.026 - HIT-type domain-containing protein	x	GLOB	1716	55.45
VNE69_01283	exocyst complex component (SEC6)	0.958 - Exocyst complex component Sec6		GLOB	2600	87.01
VNE69_01284	testis expressed 261 (TEX261)	0.397 - DUF1440 domain-containing protein	x	TM	640	87.6
VNE69_01285	Rab GDP-dissociation inhibitor	0.171 - Lactamase_B domain-containing protein	x	GLOB	1502	71.19
VNE69_01286	KH domain-containing protein	0.825 - PINc domain-containing protein	x	GLOB	3462	83.79
VNE69_01287	ATM1-type heavy metal exporter	0.149 - ABC transporter		TM	15801	84.47
VNE69_01288	AP-2 complex subunit alpha	0.155 - Ankyrin	x	GLOB	2067	87.81
VNE69_01289	triosephosphate isomerase	0.352 - EC:5.3.1.1 triose-phosphate isomerase		GLOB	17860	95.5
VNE69_01290	exportin-1 (CRM1)	0.735 - Importin N-terminal domain-containing protein		GLOB	2784	85.51
VNE69_01291	transcription initiation factor TFIID subunit 13 (TAF13)	0.337 - Transcription initiation factor TFIID subunit 13		GLOB	9057	90.09
VNE69_01292	WD40 repeat domain-containing protein	0.131 - RING-type domain-containing protein	x	GLOB	13698	60
VNE69_01293	ribosomal protein eS21	0.779 - 30S ribosomal protein S21	e	GLOB	1789524	88.59
VNE69_01294	RNA polymerase II transcription factor B subunit 3 (TFB3)	0.491 - RNA polymerase II transcription factor B p38 subunit		GLOB	76950	75.29
VNE69_01295	hypothetical protein	0.239 - hypothetical protein	y	GLOB	49914	51.25
VNE69_01296	hypothetical protein	0.308 - BTB domain-containing protein	x	GLOB	53995	41
VNE69_01297	hypothetical protein	0.891 - hypothetical protein	y	GLOB	113436	80.89
VNE69_01298	uncharacterized protein	0.082 - KTSC domain-containing protein	x	GLOB	12795	56.76
VNE69_01299	hypothetical SP-containing protein	0.220 - hypothetical protein	y	SP	344	37.6
VNE69_01300	retrotransposon protein	0.581 - CCHC-type domain-containing protein		GLOB		49.8
VNE69_01301	hypothetical SP-containing protein	0.082 - hypothetical protein	y	SP	136	34
VNE69_01302	hypothetical SP-containing protein	0.161 - Signal peptide-containing protein	y	SP	574	32.03
VNE69_01303	hypothetical SP-containing protein	0.142 - hypothetical protein	y	SP	725	31.76
VNE69_01304	hypothetical SP-containing protein	0.303 - DUF4968 domain-containing protein	y	SP	536	36.18
VNE69_01305	hypothetical protein	0.052 - Actin-binding transcription modulator	x	GLOB	295	32.69
VNE69_01306	hypothetical SP-containing protein	0.726 - hypothetical protein	y	SP	55	38.96
VNE69_01307	hypothetical SP-containing protein	0.089 - hypothetical protein	y	SP	234	37.11
VNE69_01308	ricin B lectin (RBL3b)	0.765 - Ricin B-type lectin domain-containing protein		SP	10933	77.22
VNE69_01309	ricin B lectin (RBL3c)	0.889 - Ricin B-type lectin domain-containing protein		SP	21471	66.63
VNE69_01310	60S ribosomal protein L12-like	0.436 - 60S ribosomal protein L12		GLOB	135410	81.45
VNE69_01311	paired amphipathic helix protein SIN3B (SIN3B)	0.675 - HDAC_interact domain-containing protein		GLOB	2428	71.16
VNE69_01312	dual specificity tyrosine-phosphorylation-regulated kinase 1A (YAK1)	0.289 - Protein kinase domain-containing protein		GLOB	279	86.59
VNE69_01313	hypothetical protein	0.095 - hypothetical protein	y	GLOB	91	40.54
VNE69_01314	hypothetical protein	0.079 - Pilus assembly protein	x, z	GLOB	55	50.56
VNE69_01315	hypothetical protein	0.135 - TerB domain-containing protein	x	GLOB	32	32.63
VNE69_01316	glycylpeptide N-tetradecanoyltransferase 1	0.517 - Glycylpeptide N-tetradecanoyltransferase		GLOB	2567	91.72
VNE69_01317	uncharacterized protein	0.271 - DOCKER domain-containing protein	x	GLOB	9261	49.1
VNE69_01318	proteasome subunit RPT1 (RPT1)	0.282 - AAA domain-containing protein	e	GLOB	3250	77.1
VNE69_01319	WD40 repeat domain-containing protein	0.112 - WG repeat-containing protein		GLOB	521	86.47
VNE69_01320	peptidyl-tRNA hydrolase (PTRHD1)	0.509 - Aminoacyl-tRNA hydrolase		GLOB	972	96.93
VNE69_01321	transcription initiation factor IIF subunit 2 (GTF2F2)	0.432 - Transcription initiation factor IIF subunit beta,		GLOB	2305	81.98
VNE69_01322	hypothetical protein	0.049 - Erythrocyte vesicle protein 1,	x, z	GLOB	481	32.11
VNE69_01323	uncharacterized protein	0.278 - BTB domain-containing protein	x	GLOB	2287	76.63
VNE69_01324	ribosome biogenesis protein (KRR1)	0.705 - KRR-R motif-containing protein 1		GLOB	430096	89.37
VNE69_01325	hypothetical membrane protein	0.041 - SecY	x	TM	5630	36.28
VNE69_01326	DNA topoisomerase 2 (TOP2)	0.563 - DNA topoisomerase 2		GLOB	36930	87.34
VNE69_01327	uncharacterized protein	0.094 - hypothetical protein	y	GLOB	260	72
VNE69_01328	hypothetical membrane protein	0.444 - hypothetical protein	y	TM	214	50.68
VNE69_01329	mgtE domain-containing protein	0.639 - MgtE domain-containing protein		TM	191	88.94
VNE69_01330	probable heat shock factor transcription factor	0.891 - HSF_DOMAIN domain-containing protein		GLOB	24666	69.29
VNE69_01331	zinc finger AN1 domain-containing protein	0.889 - AN1-type domain-containing protein		GLOB	181491	70.55
VNE69_01332	general transcription and DNA repair factor IIH subunit (SSL1)	0.133 - VWFA domain-containing protein		GLOB	953	85.53
VNE69_01333	hypothetical protein	0.066 - hypothetical protein	y	GLOB	864	37.44
VNE69_01334	hypothetical protein	0.091 - Rhoptry protein	x, z	GLOB	341	28.76
VNE69_01335	hypothetical protein	0.044 - Secreted ookinete protein,	x, z	GLOB	954	33.7
VNE69_01336	hypothetical protein	0.070 - hypothetical protein	y	GLOB	828	82.9
VNE69_01337	ATP-dependent RNA helicase (DHX8)	0.145 - ATP-dependent RNA helicase		GLOB	12169	89.44
VNE69_01338	palmitoyltransferase (PFA3)	0.526 - Palmitoyltransferase		TM	2103	89.43
VNE69_01339	uncharacterized protein	0.202 - RGS domain-containing protein	x	GLOB	847	57.82
VNE69_01340	DNA replication licensing factor MCM7 (MCM7)	0.552 - DNA replication licensing factor MCM7		GLOB	7841	81.09
VNE69_01341	transcriptional adapter 2 (ADA2)	0.384 - SANT domain-containing protein		GLOB	1778	82
VNE69_01342	exocyst complex component SEC10	0.505 - Exocyst complex component Sec10		GLOB	1610	84.99
VNE69_01343	ribosomal protein uS2	0.353 - 40S ribosomal protein S0	e	GLOB	307015	80.33
VNE69_01344	uncharacterized protein	0.071 - Regulator	y	GLOB	21339	92.99
VNE69_01345	uncharacterized membrane protein	0.040 - N-acetylglucosaminyl transferase	x	TM	366	73.68
VNE69_01346	proteasome subunit RPN8 (RPN8)	0.385 - MPN domain-containing protein	e	GLOB	1234	82.45
VNE69_01347	UDP-galactose transporter 1-like protein	0.173 - UAA transporter family protein		TM	4146	87.81
VNE69_01348	chromatin modification-related protein EAF7 domain-containing protein (MRGBP)	0.146 - SWIB domain-containing protein ATP-dependent chromatin-remodelling proteins that facilitate transcription activation		GLOB	311	82.22
VNE69_01349	WD40 repeat domain-containing protein	0.475 - C2H2-type domain-containing protein	x	GLOB	571	57.08
VNE69_01350	adenylyltransferase and sulfurtransferase (MOCS3)	0.208 - Adenylyltransferase and sulfurtransferase		GLOB	72024	91.71
VNE69_01351	elongator complex protein 6	0.031 - DUF2358 domain-containing protein	x	GLOB	2964	88.83
VNE69_01352	uncharacterized protein	0.129 - EKC/KEOPS complex subunit PCC1	x	GLOB	291	89.16
VNE69_01353	cytidylate kinase (cmk)	0.224 - Cytidylate kinase		GLOB	8837	94.79
VNE69_01354	transmembrane EMP24 domain-containing protein	0.423 - GOLD domain-containing protein		SP+TM	8000	78.03
VNE69_01355	tRNA-5-methyluridine(54) 2-sulfurtransferase	0.386 - Cytoplasmic tRNA 2-thiolation protein 1		GLOB	3483	87.56
VNE69_01356	WD40 repeat domain-containing protein	0.724 - WD_REPEATS_REGION domain-containing protein		GLOB	5825	94.12
VNE69_01357	uncharacterized protein	0.117 - Heptatricopeptide repeat-containing protein,	x	GLOB	2357	69.77
VNE69_01358	lysine-tRNA ligase (KARS1)	0.318 - EC:6.1.1.6 lysine-tRNA ligase		GLOB	7080	92.59
VNE69_01359	xaa-Pro aminopeptidase 1 (AMPP)	0.164 - EC:3.4.-.- aminopeptidase		GLOB	4422	95.8
VNE69_01360	hypothetical membrane protein	0.320 - Variable surface protein	y	SP	16	34.82
VNE69_01361	hypothetical SP-containing protein	0.594 - hypothetical protein	y	SP+TM	191	32.45
VNE69_01362	E3 ubiquitin-protein ligase	0.613 - HECT domain-containing protein		GLOB	1401	77.93
VNE69_01363	uncharacterized protein	0.458 - DUF4238 domain-containing protein	y	GLOB	17905	68.52
VNE69_01364	lipase	0.489 - Lipase_3 domain-containing protein		GLOB	784	74.78
VNE69_01365	proteasome subunit RPN1 (RPN1)	0.505 - 26S proteasome regulatory subunit RPN1,	e	GLOB	702	81.19
VNE69_01366	serine/threonine-protein phosphatase 2A 56 kDa regulatory subunit gamma (RTS1)	0.071 - Condensin complex subunit 1,	x	GLOB	4876	73.8
VNE69_01367	hypothetical protein	0.122 - hypothetical protein	y	GLOB	3414	83.61
VNE69_01368	ribosomal protein eL27	0.615 - 60S ribosomal protein L27	e	GLOB	556994	88.04
VNE69_01369	transcription elongation factor S-II (TFS1)	0.257 - Transcription elongation factor S-II		GLOB	10163	82.67
VNE69_01370	hypothetical protein	0.291 - KH domain-containing protein	x	GLOB	555	51.82
VNE69_01371	endoplasmic reticulum membrane-associated oxidoreductin (ERO1)	0.571 - hypothetical protein	x	GLOB	1069	84.02
VNE69_01372	histone domain-containing protein	0.411 - Histone domain-containing protein		GLOB	203171	78.07
VNE69_01373	hypothetical membrane protein	0.135 - CAAX protease self-immunity	x	TM	5397	36.37
VNE69_01374	serine/threonine phosphatase 2A catalytic subunit alpha (PPH21)	0.505 - Serine/threonine-protein phosphatase		GLOB	25369	95.28
VNE69_01375	uncharacterized protein	0.134 - LRR containing protein	x	GLOB	7022	49.11
VNE69_01376	Ras-related protein Rab11	0.121 - Ras-related protein Rab-35		GLOB	2009	84.92
VNE69_01377	hypothetical SP-containing membrane protein	0.055 - Ac108	x	SP+TM	188	65.04
VNE69_01378	ubiquitin-conjugating enzyme E2 15 (UBC15)	0.274 - UBC core domain-containing protein		GLOB	113685	92.98
VNE69_01379	ribosomal protein uS17	0.343 - 40S ribosomal protein S11	e	GLOB	1234802	88.26
VNE69_01380	spore wall protein 25-like	0.412 - Fam-a protein	x	SP	130	75.29
VNE69_01381	spore wall protein 25-like	0.733 - Fam-a protein	x	SP	147	75.12
VNE69_01382	tRNA (guanine(37)-N1)-methyltransferase (TRMT5)	0.218 - TRNA [GM37] methyltransferase		GLOB	13	84.18
VNE69_01383	E3 ubiquitin-protein ligase RNF13	0.324 - RING-type domain-containing protein		TM	11846	66.45
VNE69_01384	DNA replication complex GINS protein (SLD5)	0.605 - DNA replication complex GINS protein SLD5		GLOB	25144	90.1
VNE69_01385	E3 ubiquitin-protein ligase RNF13	0.591 - RING-type domain-containing protein		TM	4578	81.76
VNE69_01386	uncharacterized membrane protein	0.097 - hypothetical protein	y	TM	3495	81.6
VNE69_01387	homeobox domain-containing protein 8	0.679 - Homeobox domain-containing protein		GLOB	252	74.58
VNE69_01388	ATP-dependent (S)-NAD(P)H-hydrate dehydratase (CARKD)	0.601 - ATP-dependent NAD(P)HX dehydratase		GLOB	333	90.94
VNE69_01389	pelota-like protein	0.294 - ERF1_1 domain-containing protein		GLOB	2345	91.9
VNE69_01390	histone deacetlyase 1	0.497 - Histone deacetylase		GLOB	2544	92.27
VNE69_01391	uncharacterized protein	0.084 - Thioredoxin	x	GLOB	6093	64.23
VNE69_01392	CCA-adding protein	0.353 - TRNA nucleotidyltransferase, synthesis of the tRNA CCA terminus		GLOB	672	85.81
VNE69_01393	cell division cycle protein 23-like protein	0.717 - TPR_REGION domain-containing protein		GLOB	52	81.26
VNE69_01394	vesicle-fusing ATPase (NSF)	0.780 - Vesicular-fusion protein SEC18		GLOB	1940	81.21
VNE69_01395	uncharacterized membrane protein	0.067 - Transmembrane protein,	y	TM	49	39.6
VNE69_01396	Ras-related protein RAB1A	0.115 - Rab GTPase		GLOB	3908	84.9
VNE69_01397	M-phase inducer phosphatase 2 (CDC25A)	0.553 - EC:3.1.3.48 protein-tyrosine-phosphatase		GLOB	7778	71.08
VNE69_01398	armadillo repeat-containing protein	0.096 - Nucleotidyltransferase	x	GLOB	754	77.2
VNE69_01399	putative lipase ATG15	0.698 - Lipase_3 domain-containing protein		GLOB	544	91.3
VNE69_01400	zinc finger C2H2 domain-containing protein	0.625 - C2H2-type domain-containing protein		GLOB	6780	65.37
VNE69_01401	hypothetical protein	0.378 - Antitoxin	x, z	GLOB	3763	72.43
VNE69_01402	heat shock cognate 71 kDa protein	0.282 - Heat shock protein 70		SP	220911	86.04
VNE69_01403	hypothetical SP-containing membrane protein	0.500 - hypothetical protein	y	SP+TM	352	35.89
VNE69_01404	hypothetical SP-containing protein	0.155 - hypothetical protein	y	SP+TM	54	31.99
VNE69_01405	hypothetical SP-containing membrane protein	0.098 - LRAT domain-containing protein	x	SP+TM	328	33.1
VNE69_01406	hypothetical SP-containing protein	0.109 - hypothetical protein	y	SP	679	31.54
VNE69_01407	hypothetical protein	0.130 - Protein kinase domain-containing protein	x	GLOB		27.05
VNE69_01408	hypothetical SP-containing membrane protein	0.166 - 6-cysteine protein	x	GLOB	179	40.44
VNE69_01409	hypothetical protein	0.045 - High molecular weight rhoptry protein 2,	x, z	GLOB	1623	32.39
VNE69_02001	hypothetical protein	0.041 - TPR_REGION domain-containing protein	x	GLOB	8	34.44
VNE69_02002	farnesyl pyrophosphate synthase (FDPS)	0.257 - Farnesyl pyrophosphate synthetase		GLOB	38	88.17
VNE69_02003	hypothetical SP-containing protein	0.837 - hypothetical protein	y	SP	34	40.42
VNE69_02004	hypothetical SP-containing protein	0.340 - hypothetical protein	y	SP	26	36.28
VNE69_02005	putative zinc finger protein	0.308 - B-box zinc finger family protein		GLOB	22616	78.86
VNE69_02006	spore wall protein 9 (SWP9)	0.188 - hypothetical membrane protein	x	GLOB	1530535	88.73
VNE69_02007	putative SM-like small nuclear ribonucleoprotein	0.271 - Sm domain-containing protein		GLOB	14522	95.72
VNE69_02008	ubiquitin-like superfamily protein	0.137 - Ubiquitin-like domain-containing protein		GLOB	37015	65.68
VNE69_02009	hypothetical protein	0.143 - hypothetical protein	y	GLOB	2043	69.83
VNE69_02010	AP complex subunit sigma	0.162 - Clat_adaptor_s domain-containing protein		GLOB	1091	88.61
VNE69_02011	alpha/beta-hydrolases superfamily protein	0.185 - Hydrolase		GLOB	328	87.61
VNE69_02012	putative vesicular transport factor (P115)	0.539 - ANK_REP_REGION domain-containing protein	x	GLOB	240	76.94
VNE69_02013	putative calcineurin B subunit	0.212 - Ca2+-binding protein (EF-Hand superfamily)		GLOB	9812	81.54
VNE69_02014	aminomethyltransferase	0.551 - POP1 domain-containing protein common to both the RNase MRP and RNase P ribonucleoproteins	x	GLOB	70	84.74
VNE69_02015	DNA damage checkpoint protein DDC1	0.199 - Proliferating cell nuclear antigen	x	GLOB	1046	88.48
VNE69_02016	putative cation-transporting P-type ATPase	0.467 - HMA domain-containing protein		TM	269	65.09
VNE69_02017	DNA replication licensing factor MCM3	0.487 - DNA helicase		GLOB	2439	79.48
VNE69_02018	ribonuclease P protein subunit p30-like	0.206 - Ribonuclease P protein subunit p30,		GLOB	1210	93.22
VNE69_02019	hypothetical SP-containing protein	0.082 - Cell wall protein IFF6-like	x	SP	19322	69.38
VNE69_02020	V-type proton ATPase subunit H (VMA13)	0.208 - V-ATPase_H_C domain-containing protein		GLOB	28907	90.96
VNE69_02021	hypothetical protein	0.654 - BZIP domain-containing protein	x	GLOB	53746	86.38
VNE69_02022	G2/mitotic-specific cyclin-B	0.288 - CYCLIN domain-containing protein		GLOB	2018	91.93
VNE69_02023	NIF3-like protein 1	0.329 - NIF3-like protein 1		GLOB	1720	96.67
VNE69_02024	hypothetical SP-containing protein	0.165 - Sporozoite invasion-associated protein 2	x, z	SP	23111	43.91
VNE69_02025	hypothetical protein	0.142 - Homeobox domain-containing protein	x	GLOB	5	31.97
VNE69_02026	hypothetical protein	0.302 - hypothetical protein	y	GLOB	65	35.65
VNE69_02027	hypothetical protein	0.608 - hypothetical protein	y	GLOB	22	42.79
VNE69_02028	hypothetical protein	0.494 - N-acetylmuramoyl-L-alanine amidase	x	GLOB		46.57
VNE69_02029	hypothetical protein	0.323 - hypothetical protein	y	GLOB	12	45.43
VNE69_02030	hypothetical protein	0.119 - hypothetical protein	y	GLOB	132	33.22
VNE69_02031	large subunit GTPase 1 (LSG1)	0.592 - G domain-containing protein		GLOB	2894	70.96
VNE69_02032	cyclin-dependent protein kinase (PHO85)	0.122 - CMGC/CDK protein kinase		GLOB	2943	88.29
VNE69_02033	hypothetical protein	0.079 - Cyclin-dependent kinases regulatory subunit	x	GLOB	292	31.09
VNE69_02034	hypothetical protein	0.536 - PRESAN domain-containing protein	x	GLOB	104	32.69
VNE69_02035	hypothetical protein	0.425 - hypothetical protein	y	GLOB	545	35.27
VNE69_02036	hypothetical SP-containing protein	0.283 - PRESAN domain-containing protein	x	SP	130	35.6
VNE69_02037	hypothetical protein	0.783 - KIF-binding protein	x	GLOB	1787	43.84
VNE69_02038	protein transport protein SEC31A	0.660 - Protein transport protein SEC31		GLOB	1322	71.16
VNE69_02039	hypothetical protein	0.016 - RNA-directed DNA methylation 4	x	GLOB	305	57.01
VNE69_02040	uncharacterized protein	0.160 - CCR4-NOT transcription complex subunit 11	x	GLOB	427	85.61
VNE69_02041	ribosomal protein uS19	0.233 - Ribosomal protein S19	e	GLOB	140814	84.73
VNE69_02042	hypothetical SP-containing protein	0.304 - hypothetical protein	y	GLOB	1879	39.74
VNE69_02043	coatomer subunit delta	0.885 - Coatomer subunit delta		GLOB	5145	83.82
VNE69_02044	DNA-directed rna polymerases I,II and III subunit RPABC	0.286 - RNA polymerase Rpb6		GLOB	26644	84.43
VNE69_02045	uncharacterized membrane protein	0.025 - Small hydrophobic protein	y	TM	103419	82.24
VNE69_02046	WD40 repeat domain-containing protein	0.097 - CNH domain-containing protein	x	GLOB	68680	67.36
VNE69_02047	hypothetical SP-containing protein	0.177 - Hypothetical protein	y	SP		47.08
VNE69_02048	ATP-binding cassette sub-family G member	0.520 - ABC transporter domain-containing protein		TM	21493	64.52
VNE69_02049	ribosomal protein uL24	0.543 - KOW domain-containing protein	e	GLOB	569535	91.84
VNE69_02050	RRM domain-containing protein	0.324 - RRM domain-containing protein		GLOB	3337	80.52
VNE69_02051	putative sodium-coupled neutral amino acid transporter	0.462 - Aa_trans domain-containing protein		TM	137	85.78
VNE69_02052	DnaJ subfamily C member	0.447 - Thioredoxin domain-containing protein		SP+TM	652	80.54
VNE69_02053	hypothetical protein	0.266 - Sporozoite invasion-associated protein 2	x, z	GLOB	10	38.33
VNE69_02054	SMR domain-containing protein	0.830 - Smr domain-containing protein		GLOB	34096	81.77
VNE69_02055	hypothetical protein	0.048 - hypothetical protein	y	GLOB	2920	36.11
VNE69_02056	hypothetical protein	0.253 - hypothetical protein	y	GLOB	1174	46.28
VNE69_02057	hypothetical protein	0.270 - VOC domain-containing protein	x	SP	1	37.01
VNE69_02058	hypothetical protein	0.176 - PRESAN domain-containing protein	x	GLOB	13	33.62
VNE69_02059	hypothetical SP-containing protein	0.219 - hypothetical protein	y	SP	752	28.55
VNE69_02060	hypothetical SP-containing membrane protein	0.101 - hypothetical protein	y	SP+TM	70	28.43
VNE69_02061	hypothetical protein	0.115 - hypothetical protein	y	GLOB	57	44.01
VNE69_02062	thioredoxin-1	0.549 - Thioredoxin domain-containing protein		SP	35	75.24
VNE69_02063	histone H2B	0.291 - Histone H2B		GLOB	9150	78.93
VNE69_02064	high mobility group protein	0.252 - HMG box domain-containing protein		GLOB	30177	84.41
VNE69_02065	hypothetical protein	0.631 - HMG box domain-containing protein	x	GLOB	767	69.39
VNE69_02066	putative hexose phosphate translocator	0.483 - TPT domain-containing protein		TM	4891	87.61
VNE69_02067	GPN-Loop GTPase 2	0.964 - GPN-loop GTPase 2		GLOB	279261	92.67
VNE69_02068	E3 ubiquitin-protein ligase MARCH-like	0.627 - RING-CH-type domain-containing protein		TM		74.65
VNE69_02069	2-(3-amino-3-carboxypropyl)histidine synthase subunit	0.194 - EC:2.5.1.108 2-(3-amino-3-carboxypropyl)histidine synthase		GLOB	11051	82.95
VNE69_02070	uncharacterized SP-containing membrane protein	0.440 - Variable surface protein	y	SP+TM	17536	83.48
VNE69_02071	exodeoxyribonuclease III AP endonuclease	0.197 - DNase I-like protein	x	GLOB	1823	83.25
VNE69_02072	serine palmitoyltransferase 2 (SPTLC2)	0.255 - Aminotran_1_2 domain-containing protein		GLOB	236	93.7
VNE69_02073	hypothetical SP-containing membrane protein	0.056 - Subtilisin	x	SP+TM	3151	29.73
VNE69_02074	hypothetical SP-containing protein	0.158 - DUF4105 domain-containing protein	y	SP+TM	1380	48.79
VNE69_02075	hypothetical protein	0.074 - GH	x	GLOB	154	35.05
VNE69_02076	hypothetical SP-containing protein	0.186 - Fam-a protein	x	SP+TM	439	36.68
VNE69_02077	hypothetical protein	0.049 - Cyclin,	x	GLOB	1	45.77
VNE69_02078	ubiquitin-protein ligase (UBE3A)	0.138 - HECT-domain-containing protein		GLOB	16238	45.57
VNE69_02079	DNA-directed RNA polymerase II subunit RPB3 (RPB3)	0.193 - DNA-directed RNA polymerase II subunit RPB3,		GLOB	6163	85.67
VNE69_02080	uncharacterized protein	0.805 - ADF-H domain-containing protein	x	GLOB	60328	88.67
VNE69_02081	ribosomal protein eL36	0.451 - 60S ribosomal protein L36	e	GLOB	1826836	83.54
VNE69_02082	zinc finger C2H2 domain-containing protein	0.665 - C2H2-type domain-containing protein		GLOB	182463	80.15
VNE69_02083	uncharacterized protein	0.037 - SWIRM domain-containing protein	x	GLOB	351529	61.65
VNE69_02084	hemolysin III-like putative integral membrane protein	0.247 - Protein-tyrosine phosphatase		GLOB	835	94.79
VNE69_02085	uncharacterized protein	0.374 - OB domain-containing protein	x	GLOB	2571	78.63
VNE69_02086	heat-repeat protein	0.110 - HECT domain-containing protein	x	GLOB	1186	83.93
VNE69_02087	hypothetical SP-containing membrane protein	0.713 - Variable surface protein	y	SP+TM	243	48.5
VNE69_02088	hypothetical SP-containing protein	0.119 - Exported protein	y	SP	99	38.03
VNE69_02089	hypothetical protein	0.117 - Secreted ookinete protein,	y	GLOB	1	35.23
VNE69_02090	hypothetical protein	0.091 - PRESAN domain-containing protein	x	GLOB	4	36.09
VNE69_02091	transcription initiation factor IIB	0.417 - Transcription initiation factor IIB		GLOB	83565	82.37
VNE69_02092	ribosomal protein uS13	0.492 - 40S ribosomal protein S18	e	GLOB	2549331	84.94
VNE69_02093	ribosomal protein msL1	0.349 - RRNA-processing protein	e	GLOB	1113534	84.76
VNE69_02094	F-box/WD40 repeat domain-containing protein	0.537 - Myb-like DNA-binding domain protein	x	GLOB	11690	74.22
VNE69_02095	RNA 3'-terminal phosphate cyclase-like protein (RCL1)	0.393 - RNA 3'-terminal phosphate cyclase		GLOB	2390	94
VNE69_02096	ribulose-phosphate 3-epimerase	0.225 - Ribulose-phosphate 3-epimerase		GLOB	3100	95.83
VNE69_02097	sulfhydryl oxidase (ERV1p)	0.686 - Sulfhydryl oxidase		GLOB	961	84.59
VNE69_02098	ribosomal protein eL19	0.315 - 60S ribosomal protein L19	e	GLOB	13584	93.54
VNE69_02099	hypothetical protein	0.058 - EC:3.1.21.3 type I site-specific deoxyribonuclease	x	GLOB	4667	86.71
VNE69_02100	RING finger protein	0.097 - AMMECR1 domain-containing protein	x	GLOB	363	69.27
VNE69_02101	pre-mRNA-splicing factor (CWC24)	0.222 - Pre-mRNA-splicing factor CWC24		GLOB	89	80.64
VNE69_02102	T-complex protein 1 subunit epsilon (CCT5)	0.661 - CCT-epsilon		GLOB	734	88.75
VNE69_02103	adenylate cyclase	0.412 - Guanylate cyclase domain-containing protein		GLOB	1399	75
VNE69_02104	3-ketoacyl-coA thiolase, peroxisomal	0.125 - Acetyl-CoA acyltransferase		GLOB	184	96.29
VNE69_02105	probable phospholipid-transporting ATPase (DRS2)	0.586 - EC:7.6.2.1 P-type phospholipid transporter		TM	832	84.51
VNE69_02106	forkhead-associated (FHA) domain-containing protein	0.143 - FHA domain-containing protein		GLOB	52042	51.2
VNE69_02107	ribosomal protein uL18	0.385 - 60S ribosomal protein L5	e	GLOB	31214	88.77
VNE69_02108	hypothetical protein	0.731 - hypothetical protein	y	GLOB	3311	39.77
VNE69_02109	hypothetical protein	0.555 - hypothetical protein	y	GLOB	212	41.42
VNE69_02110	hypothetical protein	0.681 - Fam-b protein	x	GLOB	4	37.08
VNE69_02111	hypothetical protein	0.034 - Secreted protein	y	GLOB	417	36.18
VNE69_02112	hypothetical protein	0.223 - Ankyrin repeat protein	x	GLOB	27	36.62
VNE69_02113	uncharacterized protein	0.028 - hypothetical protein	y	GLOB	1402	70.41
VNE69_02114	hypothetical SP-containing protein	0.637 - hypothetical protein	y	SP	24	49.78
VNE69_02115	hypothetical SP-containing protein	0.585 - hypothetical protein	y	SP	36	55.52
VNE69_02116	hypothetical protein	0.099 - Sporozoite invasion-associated protein 2	x, z	GLOB	153	50.72
VNE69_02117	hypothetical protein	0.059 - EC:2.7.7.6 DNA-directed RNA polymerase	x	GLOB	191	31.28
VNE69_02118	hypothetical protein	0.097 - Alpha-mannosidase	x	SP	152	36.22
VNE69_02119	endonuclease	0.621 - Integrase catalytic domain-containing protein	x	GLOB		75.84
VNE69_02120	PABS domain-containing protein	0.111 - Beta-lactamase domain-containing protein	x, z	SP		44.95
VNE69_02121	hypothetical protein	0.364 - Exported protein	y	GLOB	186	35.3
VNE69_02122	protein transport protein SEC63	0.383 - Translocation protein SEC63,		TM	91	81.34
VNE69_02123	aldose reductase	0.197 - Aldo/keto reductase		GLOB	92381	97.13
VNE69_02124	hypothetical protein	0.234 - RPA_C domain-containing protein	x	GLOB	10	75.53
VNE69_02125	uncharacterized protein	0.089 - hypothetical protein	y	GLOB	250	86.69
VNE69_02126	uncharacterized protein	0.952 - hypothetical protein	y	GLOB	543	77.81
VNE69_02127	ubiquitin carboxyl-terminal hydrolase	0.472 - EC:3.4.19.12 ubiquitinyl hydrolase 1		GLOB	6000	68.84
VNE69_02128	pre-mRNA-splicing helicase	0.135 - DEAD/DEAH box helicase,		GLOB	347	66.95
VNE69_02129	proteasome subunit RPN6 (RPN6)	0.359 - 26S proteasome regulatory subunit RPN6,	e	GLOB	1993	87.36
VNE69_02130	hypothetical membrane protein	0.049 - PIR Superfamily Protein	x	TM	1701	43.91
VNE69_02131	uncharacterized SP-containing protein	0.429 - Hypothetical protein	y	SP		44.55
VNE69_02132	hypothetical membrane protein	0.141 - hypothetical protein	y	TM	14	66.23
VNE69_02133	hypothetical membrane protein	0.470 - Unspecified product	y	TM	240	59.08
VNE69_02134	ring finger membrane protein	0.625 - RING-CH-type domain-containing protein		TM	15384	53.71
VNE69_02135	SNF2/RAD54 helicase family protein	0.600 - SNF2_N domain-containing protein		GLOB	20695	79.83
VNE69_02136	chromatin-remodeling complex ATPase-like protein	0.476 - Helicase C-terminal domain-containing protein		GLOB	2343	78.61
VNE69_02137	hypothetical protein	0.445 - hypothetical protein	y	GLOB	17	39.86
VNE69_02138	hypothetical protein	0.026 - hypothetical protein	y	GLOB	42	32.7
VNE69_02139	hypothetical SP-containing protein	0.189 - Fam-d protein	x	SP	17	31.84
VNE69_02140	hypothetical SP-containing protein	0.190 - hypothetical protein	y	SP	144	51.31
VNE69_02141	hypothetical protein	0.433 - hypothetical protein	y	GLOB	207	33.12
VNE69_02142	ubiquitin-like modifier-activating enzyme	0.033 - Catalase		GLOB	10593	89.74
VNE69_02143	multiple RNA-binding domain-containing protein	0.298 - RNA-binding protein,		GLOB	571466	84.58
VNE69_02144	hypothetical protein	0.458 - PRESAN domain-containing protein	x	GLOB	20996	44.43
VNE69_02145	small nuclear ribonucleoprotein Sm D2	0.264 - Sm domain-containing protein		GLOB	38150	81.75
VNE69_02146	DNA-directed RNA polymerase III subunit RPC10	0.934 - DNA-directed RNA polymerase subunit		GLOB	18565	82.23
VNE69_02147	AP complex subunit beta	0.463 - Ankyrin	x	GLOB	4562	68.73
VNE69_02148	glutathione synthetase	0.472 - EC:6.3.2.3 glutathione synthase		GLOB	16023	90.02
VNE69_02149	hypothetical protein	0.754 - hypothetical protein	y	GLOB	12	50.07
VNE69_02150	uncharacterized protein	0.387 - Hypothetical protein	y	GLOB		47.39
VNE69_02151	hypothetical protein	0.145 - Exported protein	y	GLOB	4	34.68
VNE69_02152	hypothetical SP-containing protein	0.089 - Plasmodium vivax Vir protein,	x, z	SP	183	39.06
VNE69_02153	hypothetical protein	0.285 - hypothetical protein	y	GLOB	256	35.41
VNE69_02154	hypothetical protein	0.189 - hypothetical protein	y	GLOB	9	35.49
VNE69_02155	exopolyphosphatase (PRUNE)	0.438 - DHH domain-containing protein		GLOB	2550	85.94
VNE69_02156	serpin-type proteinase inhibitor 1	0.417 - Serpin family protein		GLOB	482	87.94
VNE69_02157	putative sulfate transporter	0.242 - Sulfate_transp domain-containing protein		TM	22814	89.75
VNE69_02158	alpha-soluble NSF attachment protein	0.271 - Tetratricopeptide repeat protein		GLOB	20152	93.56
VNE69_02159	ATP-dependent RNA helicase	0.590 - ATP-dependent RNA helicase DBP10		GLOB	4688	72.34
VNE69_02160	uncharacterized protein	0.488 - TPR_REGION domain-containing protein	x	GLOB	41	65.82
VNE69_02161	uncharacterized protein	0.905 - hypothetical protein	y	GLOB	489	69.08
VNE69_02162	ribosomal protein eL14	0.362 - DUF1805 domain-containing protein	e	GLOB	103444	85.63
VNE69_02163	hypothetical protein	0.096 - DUF721 domain-containing protein	y	GLOB	631	60.72
VNE69_02164	uncharacterized protein	0.890 - SAP domain-containing protein	x	GLOB	11974	49.57
VNE69_02165	DNA mismatch repair protein MSH6	0.358 - DNA mismatch repair protein		GLOB	72939	79.4
VNE69_02166	homeobox domain-containing protein 5	0.457 - Homeobox domain-containing protein		GLOB	18439	85.62
VNE69_02167	DDE-TNP-IS1595 domain-containing protein	0.453 - DDE_Tnp_IS1595 domain-containing protein		GLOB		76.64
VNE69_02168	phosphodiesterase	0.306 - PDEase domain-containing protein		GLOB		86.05
VNE69_02169	phosphodiesterase	0.161 - 3',5'-cyclic-nucleotide phosphodiesterase		GLOB		57.36
VNE69_02170	phosphodiesterase	0.161 - 3',5'-cyclic-nucleotide phosphodiesterase		GLOB		57.36
VNE69_02171	homeobox domain-containing protein	0.682 - Homeobox domain-containing protein		GLOB		84.23
VNE69_02172	phosphodiesterase	0.456 - PDEase domain-containing protein		GLOB		90.21
VNE69_02173	phosphodiesterase	0.161 - 3',5'-cyclic-nucleotide phosphodiesterase		GLOB		57.36
VNE69_02174	homeobox domain-containing protein	0.715 - Homeobox domain-containing protein		GLOB		83.43
VNE69_02175	phosphodiesterase	0.348 - PDEase domain-containing protein		GLOB		90.29
VNE69_02176	phosphodiesterase	0.670 - PDEase domain-containing protein		GLOB		79.18
VNE69_02177	uncharacterized protein	0.111 - Ankyrin-like protein	x	GLOB		87.99
VNE69_02178	phosphodiesterase	0.563 - PDEase domain-containing protein		GLOB		84.75
VNE69_02179	DNA polymerase kappa (polK)	0.980 - DNA polymerase kappa		GLOB	1594	84.52
VNE69_02180	reverse transcriptase	0.088 - Hypothetical protein	x	GLOB		70.8
VNE69_02181	hypothetical protein	0.115 - FrhB_FdhB_C domain-containing protein	x	GLOB		42.24
VNE69_02182	uncharacterized protein	0.054 - Hypothetical protein	y	GLOB		54.28
VNE69_02183	hypothetical protein	0.517 - Hypothetical protein	y	GLOB		44.25
VNE69_02184	hypothetical SP-containing protein	0.180 - hypothetical protein	y	GLOB	3164	70.74
VNE69_02185	hypothetical protein	0.192 - Hypothetical protein	y	GLOB		36.29
VNE69_02186	hypothetical protein	0.636 - hypothetical protein	y	GLOB	79	32.57
VNE69_02187	zinc protease	0.364 - Peptidase_M16_C domain-containing protein		GLOB	920	88.62
VNE69_02188	hypothetical protein	0.136 - hypothetical protein	y	GLOB	86	31.2
VNE69_02189	hypothetical protein	0.118 - hypothetical protein	y	GLOB	9561	39.16
VNE69_02190	hypothetical protein	0.163 - hypothetical protein	y	GLOB	1286	36.7
VNE69_02191	probable inactive tRNA-specific adenosine deaminase-like protein	0.856 - CMP/dCMP-type deaminase domain-containing protein		GLOB	6072	86.6
VNE69_02192	NOL1/NOP2/Sun family protein	0.255 - SAM_MT_RSMB_NOP domain-containing protein		GLOB		96.32
VNE69_02193	putative methyltransferase	0.770 - SAM_MT_RSMB_NOP domain-containing protein		SP	194731	50.47
VNE69_02194	uncharacterized protein	0.355 - SANT domain-containing protein	x	GLOB	21850	61.21
VNE69_02195	E3 ubiquitin-protein ligase RBX1	0.422 - RING-type domain-containing protein		GLOB	70923	75.91
VNE69_02196	hypothetical protein	0.049 - Basal body protein	x	GLOB	2922	69.92
VNE69_02197	hypothetical membrane protein	0.333 - ODV-E66	x	TM	2778	65.38
VNE69_02198	hypothetical protein	0.124 - Late transcription factor VLTF3	x	GLOB	2551	60.62
VNE69_02199	tRNA-splicing ligase RtcB	0.341 - EC:6.5.1.- DNA ligase (ATP)	x	GLOB	1811	95.91
VNE69_02200	putative subtilisin-like proteinase	0.265 - Peptidase_S8 domain-containing protein		SP	13438	88.81
VNE69_02201	uncharacterized protein	0.037 - Origin recognition complex subunit 2	x	TM	135	32.54
VNE69_02202	putative spore wall protein 4	0.068 - CUB domain-containing protein	x	SP+TM	8207	36.1
VNE69_02203	cyclin-C	0.116 - Cyclin		GLOB	1490	94.92
VNE69_02204	structural maintenance of chromosomes protein 2 (SMC2)	0.180 - Chromosome partition protein Smc		GLOB	5507	79.04
VNE69_02205	mechanosensitive channel of small conductance (MscS1E)	0.532 - Mechanosensitive ion channel protein,		TM	15299	75.25
VNE69_02206	hypothetical protein	0.243 - hypothetical protein	y	GLOB	2956	35.73
VNE69_02207	hypothetical SP-containing protein	0.407 - hypothetical protein	y	SP	54	34.37
VNE69_02208	hypothetical protein	0.078 - Sporulation protein YtxC	x	GLOB	373	36.93
VNE69_02209	hypothetical SP-containing protein	0.127 - hypothetical protein	y	SP	53	57.68
VNE69_02210	hypothetical protein	0.025 - Hypothetical protein	y	GLOB		43.31
VNE69_02211	hypothetical SP-containing protein	0.272 - hypothetical protein	y	SP	22	56.22
VNE69_02212	hypothetical protein	0.050 - C2H2-type domain-containing protein	x	GLOB	140	31.95
VNE69_02213	hypothetical protein	0.238 - RAD protein	x	GLOB	137	29.62
VNE69_02214	hypothetical SP-containing protein	0.207 - Ribosomal protein S3	x	SP	786	40.81
VNE69_02215	hypothetical protein	0.430 - Oocyst capsule protein	x, z	GLOB	30803	35.21
VNE69_02216	hypothetical protein	0.052 - Heptatricopeptide repeat-containing protein,	x	GLOB	89	33.6
VNE69_02217	farnesyl pyrophosphate synthase	0.170 - Polyprenyl synthetase		GLOB	5247	90.42
VNE69_02218	hypothetical protein	0.044 - TPR_REGION domain-containing protein	x	GLOB	134	33.03
VNE69_02219	integrase catalytic domain-containing protein	0.373 - KOW domain-containing protein	x	GLOB		69.57
VNE69_02220	hypothetical protein	0.036 - Secreted protein	y	GLOB	509	48.74
VNE69_02221	hypothetical protein	0.249 - hypothetical protein	y	GLOB	483	40.06
VNE69_02222	spindle assembly abnormal 6-like protein	0.579 - SAS-6_N domain-containing protein		GLOB	6613	84.79
VNE69_02223	uncharacterized protein	0.145 - MSP domain-containing protein	x	GLOB	127	50.81
VNE69_02224	hypothetical protein	0.093 - Transposase	x	GLOB	72	35.29
VNE69_02225	hypothetical protein	0.105 - NPL domain-containing protein	x	GLOB	24055	30.98
VNE69_02226	replication factor C subunit 1-like protein	0.339 - Replication factor C small subunit		GLOB	5560	59.37
VNE69_02227	hypothetical protein	0.212 - hypothetical protein	y	GLOB		40.77
VNE69_02228	hypothetical protein	0.335 - hypothetical protein	y	GLOB	1	42.32
VNE69_02229	hypothetical protein	0.120 - DNA-directed DNA polymerase	x	GLOB	403	31.26
VNE69_02230	hypothetical protein	0.166 - Apolipophorin	x	GLOB	195	36.86
VNE69_02231	hypothetical protein	0.713 - PAS domain-containing protein	x	GLOB	49	36.89
VNE69_02232	guanylate kinase (GUK1)	0.394 - EC:2.7.4.8 guanylate kinase		GLOB	387	93.8
VNE69_02233	NEDD4-like E3 ubiquitin-protein ligase (WWP1)	0.382 - HECT domain-containing protein		GLOB	2420	85.06
VNE69_02234	coatomer subunit beta	0.301 - WD_REPEATS_REGION domain-containing protein		GLOB	11332	86.46
VNE69_02235	extended synaptotagmin-2	0.239 - SMP-LTD domain-containing protein		TM	8810	74.81
VNE69_02236	nuclear movement CS domain-containing protein	0.587 - CS domain-containing protein		GLOB	10244	83.24
VNE69_02237	mechanosensitive channel of small conductance (MscS1F)	0.048 - Small Conductance Mechanosensitive Ion Channel (MscS) Family		TM	4979	71.8
VNE69_02238	transitional endoplasmic reticulum ATPase	0.061 - Cell division cycle protein 48,	x	GLOB	5502	84.47
VNE69_02239	hypothetical protein	0.064 - hypothetical protein	y	GLOB	1547	30.75
VNE69_02240	hypothetical protein	0.204 - PRESAN domain-containing protein	x	GLOB	278	34.01
VNE69_02241	hypothetical protein	0.349 - hypothetical protein	y	GLOB	34	39.82
VNE69_02242	hypothetical protein	0.076 - Asparagine-rich protein,	x	GLOB	70	25.92
VNE69_02243	putative double-strand-break repair protein RAD21	0.827 - Rad21_Rec8_N domain-containing protein		GLOB	10190	61.56
VNE69_02244	BRCA2 and CDKN1A-interacting protein	0.078 - Glutaredoxin domain-containing protein	x	GLOB	150436	87.27
VNE69_02245	hypothetical SP-containing protein	0.076 - Secreted protein	y	SP	86	38.82
VNE69_02246	hypothetical protein	0.072 - DnaJ protein,	x	GLOB	2461	31.42
VNE69_02247	hypothetical protein	0.234 - PUB domain-containing protein	x	GLOB	93	29.6
VNE69_02248	hypothetical protein	0.041 - Lipase	x	GLOB	338	30.25
VNE69_02249	hypothetical protein	0.047 - EC:2.7.11.1 non-specific serine/threonine protein kinase	x	GLOB	888	31.44
VNE69_02250	hypothetical protein	0.186 - Homeobox-containing protein	x	GLOB	991	28.42
VNE69_02251	F-box/WD40 repeat domain-containing protein 7	0.119 - WD_REPEATS_REGION domain-containing protein		GLOB	1776	93.39
VNE69_02252	frataxin	0.443 - Frataxin		GLOB	9924	94.56
VNE69_02253	Rho-associated protein kinase	0.178 - EC:2.7.11.1 serine/threonine protein kinase		GLOB	14086	73.2
VNE69_02254	transcription initiation factor TFIID subunit 9 (TAF9)	0.272 - Transcription initiation factor TFIID subunit 9		GLOB	2829	85.48
VNE69_02255	hypothetical protein	0.057 - hypothetical protein	y	GLOB	784	83.94
VNE69_02256	hypothetical protein	0.099 - hypothetical protein	y	GLOB	3	36.25
VNE69_02257	uncharacterized protein	0.340 - PRESAN domain-containing protein	x	GLOB		46.45
VNE69_02258	hypothetical protein	0.149 - hypothetical protein	y	GLOB	56	52.16
VNE69_02259	hypothetical protein	0.111 - hypothetical protein	y	GLOB	1363	40.61
VNE69_02260	hypothetical SP-containing protein	0.247 - RAD protein	x	GLOB	26	43.96
VNE69_02261	hypothetical protein	0.100 - ODV-E27	x	GLOB	644	49.85
VNE69_02262	hypothetical SP-containing protein	0.731 - hypothetical protein	y	SP	308	36.72
VNE69_02263	hypothetical protein	0.124 - hypothetical protein	y	GLOB	518	62.6
VNE69_02264	hypothetical SP-containing protein	0.495 - hypothetical protein	y	SP	203	55.83
VNE69_02265	hypothetical protein	0.029 - hypothetical protein	y	GLOB	3059	34.11
VNE69_02266	structural maintenance of chromosomes protein (SMC)	0.280 - SMC hinge domain-containing protein		GLOB	17822	74.79
VNE69_02267	H/ACA ribonucleoprotein complex subunit GAR1	0.983 - H/ACA ribonucleoprotein complex subunit		GLOB	191519	65.25
VNE69_02268	hypothetical protein	0.741 - Rho-GAP domain-containing protein	x	GLOB	106801	78.17
VNE69_02269	mevalonate kinase	0.235 - GHMP_kinases_N domain-containing protein		GLOB	10733	86.26
VNE69_02270	mevalonate kinase	0.376 - Mevalonate kinase		GLOB	209	90.02
VNE69_02271	DnaJ subfamily C member	0.782 - J domain-containing protein		GLOB	271935	85.22
VNE69_02272	DNA primase large subunit	0.609 - DNA primase large subunit PriL		GLOB	1180	76.62
VNE69_02273	Golgi snap receptor complex member	0.738 - T-SNARE coiled-coil homology domain-containing protein		TM	2620	73.97
VNE69_02274	pre-mRNA-splicing factor (BUD31)	0.101 - G10 protein		GLOB	485	92.17
VNE69_02275	hypothetical protein	0.157 - DUF2313 domain-containing protein	y	GLOB	329	69.1
VNE69_02276	zinc finger C3H domain-containing protein	0.740 - Zinc finger protein,		GLOB	2179	55.52
VNE69_02277	uncharacterized protein	0.123 - C2H2-type domain-containing protein	x	GLOB	12615	30.44
VNE69_02278	saccharopine dehydrogenase (SCCPDH)	0.420 - Saccharopine dehydrogenase		GLOB	6969	91.85
VNE69_02279	uncharacterized protein	0.905 - DUF4062 domain-containing protein	y	GLOB	60	85.6
VNE69_02280	ribosomal protein uS14	0.711 - 30S ribosomal protein S14	e	GLOB	247872	80.52
VNE69_02281	uncharacterized membrane protein	0.181 - Membrane spanning protein	y	TM	25089	80.09
VNE69_02282	ribosomal protein uS7	0.259 - 30S ribosomal protein S7	e	GLOB	64662	91.25
VNE69_02283	uncharacterized protein	0.084 - BPH_3 domain-containing protein	x	GLOB	4456	89.12
VNE69_02284	T-complex protein 1 subunit zeta (CCT6)	0.120 - T-complex protein 1 subunit zeta,		GLOB	786	89.7
VNE69_02285	homeobox domain-containing protein 6	0.732 - Homeobox domain-containing protein		GLOB	548	71.25
VNE69_02286	hypothetical heat repeat protein	0.027 - VWFA domain-containing protein	x	GLOB	1311	69.36
VNE69_02287	DNA-directed RNA polymerase II 16 kDa polypeptide	0.345 - RPOL4c domain-containing protein		GLOB	3373	88.67
VNE69_02288	hypothetical membrane protein	0.329 - T-SNARE coiled-coil homology domain-containing protein	x	TM	1361	87.82
VNE69_02289	septin	0.258 - Septin-type G domain-containing protein		GLOB	29867	85.93
VNE69_02290	importin subunit alpha-1	0.980 - Importin subunit alpha		GLOB	5882	91.16
VNE69_02291	cysteine desulfurase (NFS1)	0.559 - EC:2.8.1.7 cysteine desulfurase		GLOB	2492	91.02
VNE69_02292	calmodulin	0.413 - EF-hand domain-containing protein		GLOB	448	82.8
VNE69_02293	repressor of RNA polymerase III transcription MAF1-like protein	0.056 - DNA_pol_B_exo1 domain-containing protein	x	GLOB	336	88.23
VNE69_02294	homeobox domain-containing protein 7	0.376 - Homeobox domain-containing protein		GLOB	6786	82.48
VNE69_02295	hypothetical protein	0.166 - hypothetical protein	y	GLOB	39	34.86
VNE69_02296	hypothetical protein	0.237 - hypothetical protein	y	GLOB	22	28.99
VNE69_02297	hypothetical SP-containing protein	0.168 - Lipoprotein	y	SP	1735	47.12
VNE69_03001	endonuclease	0.389 - Reverse transcriptase	x	GLOB		71.27
VNE69_03002	hypothetical protein	0.057 - Exported protein	y	GLOB	135	34.61
VNE69_03003	homeobox domain-containing protein 1	0.663 - Homeobox domain-containing protein		GLOB	151	85.23
VNE69_03004	hypothetical SP-containing protein	0.351 - hypothetical protein	y	SP	3918	39.85
VNE69_03005	hypothetical SP-containing membrane protein	0.246 - Variable surface protein	y	SP+TM	449	28.94
VNE69_03006	hypothetical protein	0.107 - Hypothetical protein	y	GLOB		28.68
VNE69_03007	hypothetical SP-containing membrane protein	0.243 - Variable surface protein	y	SP+TM	8	31.31
VNE69_03008	hypothetical protein	0.064 - Spindle pole body component	x	GLOB	194	29.44
VNE69_03009	hypothetical protein	0.348 - Oocyst capsule protein,	x, z	GLOB	952	29.95
VNE69_03010	alpha/beta hydrolase	0.266 - Alpha/beta hydrolase		GLOB	438	90.08
VNE69_03011	homeobox domain-containing protein 2	0.632 - Homeobox domain-containing protein		GLOB	310	81.96
VNE69_03012	PSP1-like protein	0.420 - PSP1 C-terminal domain-containing protein		GLOB	11841	72.98
VNE69_03013	translation initiation factor 2B subunit gamma	0.435 - NTP_transferase domain-containing protein	x	GLOB	1330	93.02
VNE69_03014	translation machinery-associated protein 20	0.316 - RNA-binding protein		GLOB	479	95.97
VNE69_03015	CAAX prenyl protease domain-containing protein	0.562 - Peptidase_M48 domain-containing protein		TM	3066	91.21
VNE69_03016	proteasome subunit PSA5 (PSA5)	0.368 - PROTEASOME_ALPHA_1 domain-containing protein	e	GLOB	1558	93.92
VNE69_03017	arrestin-like protein	0.696 - Arrestin_N domain-containing protein		GLOB	2952	88.02
VNE69_03018	symplekin domain-containing protein	0.455 - Symplekin_C domain-containing protein		GLOB	2161	84.02
VNE69_03019	uncharacterized protein	0.719 - hypothetical protein	y	GLOB	30693	74.43
VNE69_03020	vacuolar protein sorting-associated protein 51-like protein	0.219 - Sec5 domain-containing protein exocyst complex involved in the docking of exocytic vesicles with fusion sites on the plasma membrane		GLOB	15	81.21
VNE69_03021	lysophospholipid acyltransferase 1	0.349 - Lysophospholipid acyltransferase		TM	523	93.51
VNE69_03022	uncharacterized protein	0.058 - BRCT domain-containing protein	x	GLOB	140	91.48
VNE69_03023	very-long-chain (3R)-3-hydroxyacyl-coa dehydratase	0.527 - EC:4.2.1.134 a very-long-chain trans-2,3-dehydroacyl-CoA		TM	2246	92.06
VNE69_03024	putative splicing factor	0.570 - RRM domain-containing protein		GLOB	1688	63.19
VNE69_03025	uncharacterized membrane protein	0.070 - DUF748 domain-containing protein	y	TM	6506	32.62
VNE69_03026	ATP-dependent RNA helicase DBP5	0.288 - DEAD/DEAH box helicase		GLOB	1279	86.71
VNE69_03027	uncharacterized protein	0.089 - hypothetical protein	y	GLOB	24953	83.45
VNE69_03028	hypothetical protein	0.015 - Tnp_DDE_dom domain-containing protein	x	GLOB	224219	48.7
VNE69_03029	U3 small nucleolar ribonucleoprotein protein IMP3	0.409 - U3 small nucleolar ribonucleoprotein IMP3		GLOB	107230	88.61
VNE69_03030	protein DBF4-like protein	0.078 - DBF4-type domain-containing protein		GLOB	2478	71.08
VNE69_03031	proteasome subunit PSA3 (PSA3)	0.188 - Proteasome subunit alpha type-3	e	GLOB	3627	93.36
VNE69_03032	phosphatidate cytidylyltransferase	0.685 - Phosphatidate cytidylyltransferase		TM	134	88.91
VNE69_03033	U6 snRNA-associated Sm-like protein LSM1	0.252 - Sm domain-containing protein		GLOB	538	90.07
VNE69_03034	SMP-LTD domain-containing protein	0.751 - SMP-LTD domain-containing protein		TM	858	55.87
VNE69_03035	nucleoporin NIC96 (NIC96)	0.321 - Nuclear pore protein		GLOB	5090	81.16
VNE69_03036	T-complex protein 1 subunit beta (CCT2)	0.777 - CCT-beta		GLOB	6853	89.18
VNE69_03037	histone domain-containing protein	0.440 - Histone domain-containing protein		GLOB	2195	79.38
VNE69_03038	WD40 repeat domain-containing protein	0.075 - Cyclic nucleotide-binding domain-containing protein	x	GLOB	25170	60.62
VNE69_03039	hypothetical protein	0.198 - hypothetical protein	y	GLOB	7073	55.46
VNE69_03040	histone H4	0.935 - Histone H4		GLOB	70160	82.77
VNE69_03041	hypothetical protein	0.113 - ATP-binding protein	x	GLOB	1773	42.97
VNE69_03042	DNA polymerase delta catalytic subunit (DPOD)	0.568 - DNA polymerase		GLOB	2533	89.42
VNE69_03043	proteasome subunit PSA7 (PSA7)	0.150 - PROTEASOME_ALPHA_1 domain-containing protein	e	GLOB	3295	92.73
VNE69_03044	E3 ubiquitin-protein ligase RBBP6	0.192 - E3 ubiquitin-protein ligase RBBP6		GLOB	361	78.65
VNE69_03045	nucleolar complex-associated protein 3 (NOC3)	0.333 - NOC3-like protein		GLOB	84950	75.3
VNE69_03046	RNA-binding protein NOB1	0.549 - Nucleic acid-binding protein		GLOB	191994	83.55
VNE69_03047	ribosomal protein eL39	0.472 - 60S ribosomal protein L39	e	GLOB		90.21
VNE69_03048	alpha-actinin-like protein 1 (AIN1)	0.386 - Alpha-actinin,		GLOB	50673	78.95
VNE69_03049	hypothetical protein	0.062 - hypothetical protein	y	GLOB	8105	70.4
VNE69_03050	transcription initiation factor TFIID subunit 4 (TAF4)	0.702 - Transcription initiation factor TFIID subunit 4		GLOB	27285	74.31
VNE69_03051	hypothetical protein	0.086 - Rab-GAP TBC domain-containing protein	x	GLOB	31970	79.48
VNE69_03052	DNA-directed RNA polymerase III subunit RPC3	0.482 - DNA-directed RNA polymerase III subunit RPC3		GLOB	1419	73.63
VNE69_03053	MYG1 exonuclease	0.321 - Metal-dependent hydrolase		GLOB	4677	97.41
VNE69_03054	spastin-like protein	0.441 - AAA domain-containing protein		TM	1875	73.16
VNE69_03055	hypothetical SP-containing membrane protein	0.912 - hypothetical protein	y	SP+TM	10	53.52
VNE69_03056	hypothetical protein	0.650 - hypothetical protein	y	GLOB		37.16
VNE69_03057	hypothetical protein	0.196 - hypothetical protein	y	GLOB	12	33.8
VNE69_03058	peptidyl-tRNA hydrolase	0.664 - EC:3.1.1.29 aminoacyl-tRNA hydrolase		GLOB	218	93.47
VNE69_03059	hypothetical protein	0.085 - Rhoptry protein	x, z	GLOB	612	32.74
VNE69_03060	hypothetical membrane protein	0.505 - EC:2.3.1.225 protein S-acyltransferase	x	TM	565	91.4
VNE69_03061	hypothetical protein	0.068 - DUF5094 domain-containing protein	y	GLOB	8726	65.19
VNE69_03062	cell division control protein 6 like protein	0.332 - AAA domain-containing protein	x	GLOB	9240	85.52
VNE69_03063	telomerase reverse transcriptase (TERT)	0.082 - EC:2.7.7.6 DNA-directed RNA polymerase	x	GLOB	288	73.57
VNE69_03064	mRNA-capping enzyme subunit (MCE1)	0.396 - GTP--RNA guanylyltransferase		GLOB	218	86.35
VNE69_03065	leucine-rich repeat-containing protein	0.285 - Leucine-rich repeat containing protein		GLOB	281	94.5
VNE69_03066	RNA exonuclease	0.260 - Exonuclease domain-containing protein		GLOB	346	91.69
VNE69_03067	N-terminal kinase-like protein	0.554 - Protein kinase domain-containing protein		GLOB	1008	86.13
VNE69_03068	Ras-related protein	0.104 - Rab family GTPase		GLOB	6326	86.21
VNE69_03069	hypothetical SP-containing protein	0.027 - Homeobox protein 2-like	x	SP	276	32.11
VNE69_03070	mitotic spindle assembly checkpoint protein MAD2B-like	0.524 - HORMA domain protein,		GLOB	16	63.65
VNE69_03071	hypothetical SP-containing membrane protein	0.231 - Variable surface protein	y	SP+TM	57	33.64
VNE69_03072	hypothetical SP-containing protein	0.512 - hypothetical protein	y	SP	101	39.99
VNE69_03073	hypothetical SP-containing protein	0.235 - Lipoprotein	y	SP	18	47.94
VNE69_03074	ribonucleoside-diphosphate reductase large subunit (RIR1)	0.512 - Ribonucleoside-diphosphate reductase		GLOB	1390	90.88
VNE69_03075	leucine-rich repeat-containing protein	0.269 - L domain-like protein		GLOB	3663	73.42
VNE69_03076	COPII coat assembly protein SEC16	0.061 - Clathrin_bdg domain-containing protein	x	GLOB	5382	41.71
VNE69_03077	pre-mRNA splicing factor	0.151 - ATP-dependent RNA helicase DHX34,	x	GLOB	230	82.16
VNE69_03078	tRNA N6-adenosine threonylcarbamoyltransferase (OSGEP)	0.278 - EC:2.3.1.234 N(6)-L-threonylcarbamoyladenine synthase		GLOB	907	96.06
VNE69_03079	protein transport protein SEC61 subunit 1 (SC61A)	0.171 - Protein transport protein SEC61 subunit alpha,		TM	4532	70.83
VNE69_03080	hypothetical SP-containing membrane protein	0.048 - Protein G3	x	SP+TM	15	36.64
VNE69_03081	transcription initiation factor TFIID subunit 2 (TAF2)	0.240 - Transcription initiation factor TFIID subunit 2		GLOB	2692	65.47
VNE69_03082	E3 ubiquitin-protein ligase BRE1	0.485 - RING-type domain-containing protein		GLOB	5246	69.54
VNE69_03083	BRMS1-like transcriptional repressor	0.291 - Flagella basal body P-ring formation protein FlgA	x, z	GLOB	564	68.48
VNE69_03084	uncharacterized protein	0.094 - hypothetical protein	y	GLOB	323	93.33
VNE69_03085	FUN12	0.641 - Translation initiation factor IF-2		GLOB	52109	78.8
VNE69_03086	signal peptidase complex subunit 3 (SPCS3)	0.369 - DUF3888 domain-containing protein	x	TM	174	91.63
VNE69_03087	hypothetical membrane protein	0.235 - 7TM GPCR,	x	TM	918	45.62
VNE69_03088	hypothetical SP-containing protein	0.106 - Fam-b protein	x	SP	9	36.84
VNE69_03089	E3 ubiquitin-protein ligase	0.749 - HECT domain-containing protein		TM	1477	84.84
VNE69_03090	E3 ubiquitin-protein ligase	0.620 - HECT domain-containing protein		GLOB	32	83.98
VNE69_03091	SAM50-like protein	0.550 - Peptidase_M24 domain-containing protein	x	BETA	2297	88.13
VNE69_03092	uncharacterized membrane protein	0.277 - Sec61beta	x	TM	128915	75.43
VNE69_03093	DNA repair and recombination protein RAD52 (RAD52)	0.118 - Rad52p		GLOB	59253	88.72
VNE69_03094	vesicle transport protein	0.918 - Protein transport protein SFT2 required for the fusion of transport vesicles derived from the endocytic pathway with the Golgi complex		TM	53018	79.13
VNE69_03095	ring finger protein 212B (R212B)	0.864 - RING-type domain-containing protein		GLOB	95	74.49
VNE69_03096	hypothetical membrane protein	0.146 - Exported protein	y	TM	103	49.71
VNE69_03097	hypothetical protein	0.137 - CDT1 domain-containing protein	x	GLOB	20	33.95
VNE69_03098	uncharacterized protein	0.101 - Transposase	x	GLOB		64.57
VNE69_03099	hypothetical protein	0.090 - Zinc finger MYM-type protein 1-like	x	GLOB	7	34.57
VNE69_03100	hypothetical protein	0.281 - hypothetical protein	y	GLOB	8	36
VNE69_03101	mitochondrial import receptor subunit (Tom70)	0.274 - TPR_REGION domain-containing protein		GLOB	909	89.46
VNE69_03102	NEDD8-activating enzyme E1 catalytic subunit (UBA3)	0.577 - NEDD8-activating enzyme E1 catalytic subunit		GLOB	24696	89.14
VNE69_03103	transcription elongation factor 1 (ELOF1)	0.998 - Transcription elongation factor 1 homolog		GLOB	4253	78.99
VNE69_03104	exosome complex component RRP41 (SKI6)	0.268 - RNase_PH domain-containing protein		GLOB	7988	92.1
VNE69_03105	DNA mismatch repair protein mutl (MUTL)	0.382 - MutL_C domain-containing protein		GLOB	32	61.67
VNE69_03106	ZIP zinc transporter	0.125 - Zinc/iron permease		TM	66030	78.38
VNE69_03107	uncharacterized protein	0.262 - Nucleotide exchange factor GrpE	x	GLOB		58.66
VNE69_03108	5'-3' exoribonuclease	0.300 - 5'-3' exoribonuclease		GLOB	2430	90.58
VNE69_03109	uridine kinase	0.453 - PRK domain-containing protein		GLOB	261	88.47
VNE69_03110	DNA polymerase delta small subunit (DPOD2)	0.174 - DNA polymerase alpha subunit B		GLOB	414	87.83
VNE69_03111	hypothetical membrane protein	0.685 - Variable surface protein	y	TM	36	34.93
VNE69_03112	hypothetical protein	0.159 - hypothetical protein	y	GLOB	114949	81.75
VNE69_03113	serine palmitoyltransferase 1 (LCB1)	0.385 - Serine palmitoyltransferase 1		TM	330	92.93
VNE69_03114	phosphodiesterase	0.245 - HD domain-containing protein	x	GLOB		90.63
VNE69_03115	thioredoxin domain-containing protein	0.273 - Thioredoxin domain-containing protein		SP+TM	3168	83.2
VNE69_03116	uncharacterized protein	0.187 - PRESAN domain-containing protein	x	GLOB	1328	59.16
VNE69_03117	histone deacetlyase 3 (HDAC3)	0.501 - Histone deacetylase		GLOB	2994	95.95
VNE69_03118	universal Stress protein	0.578 - PINc domain-containing protein	x	GLOB	7596	74.22
VNE69_03119	putative tRNA methyltransferase	0.912 - FtsJ domain-containing protein		GLOB	177054	84.65
VNE69_03120	protein transport protein YOS1	0.687 - Yos1-like protein		TM	1642	89.89
VNE69_03121	pyruvate kinase (KPYK)	0.600 - Pyruvate kinase		GLOB	11076	92.43
VNE69_03122	vesicle transport protein	0.939 - Protein transport protein SFT2		TM	72387	81
VNE69_03123	hypothetical protein	0.682 - hypothetical protein	y	GLOB	29989	52.08
VNE69_03124	SANTA domain-containing protein	0.847 - SANTA domain-containing protein		GLOB	210	47.14
VNE69_03125	hypothetical protein	0.157 - Hypothetical protein	y	GLOB		36.38
VNE69_03126	hypothetical protein	0.483 - hypothetical protein	y	GLOB	82	33.35
VNE69_03127	hypothetical protein	0.287 - Mitochondrial ribosomal protein L9,	x	GLOB	563	33.75
VNE69_03128	cyclin-like protein	0.077 - WAPL domain-containing protein	x	GLOB	4595	89.32
VNE69_03129	hypothetical protein	0.453 - hypothetical protein	y	GLOB	2523	56.59
VNE69_03130	uncharacterized protein	0.024 - ATPase	x	GLOB	2917	66.01
VNE69_03131	uncharacterized protein	0.051 - hypothetical protein	y	GLOB	48858	67.28
VNE69_03132	ribosomal protein MDF2	0.601 - hypothetical protein	e	GLOB	336867	51.92
VNE69_03133	hypothetical protein	0.180 - Hypothetical protein	y	GLOB		64.78
VNE69_03134	splicing factor 3B subunit 1 (SF3B1)	0.062 - HECT domain-containing ubiquitin-transferase	x	GLOB	1168	76.08
VNE69_03135	U3 small nucleolar RNA-associated protein 12 (UTP12)	0.597 - WD_REPEATS_REGION domain-containing protein		GLOB	314	82.84
VNE69_03136	transportin-1-like	0.384 - Protein SDA1	x	GLOB	6553	74.94
VNE69_03137	deoxyhypusine synthase (DHYS)	0.734 - Deoxyhypusine synthase		GLOB	312	95.51
VNE69_03138	phosphatidylinositol 4-phosphate 5-kinase	0.276 - PIPK domain-containing protein		GLOB	49610	72.07
VNE69_03139	ribonuclease P protein component 2 (RNP2)	0.326 - EC:3.1.26.5 ribonuclease P		GLOB	111	90.43
VNE69_03140	uncharacterized protein	0.255 - Bromo domain-containing protein	x	GLOB	5220	61.74
VNE69_03141	vacuolar protein sorting-associated protein-like	0.135 - hypothetical protein	x	GLOB	215	69.08
VNE69_03142	uncharacterized protein	0.123 - hypothetical protein	y	GLOB	399	82.68
VNE69_03143	hypothetical protein	0.043 - hypothetical protein	y	GLOB	56193	37.2
VNE69_03144	hypothetical protein	0.537 - hypothetical protein	y	GLOB	903	62.3
VNE69_03145	uncharacterized protein	0.073 - Viral A-type inclusion protein	x, z	GLOB	67723	79.08
VNE69_03146	E3 ubiquitin-protein ligase RAD18	0.871 - RING-type domain-containing protein		GLOB	23285	81.63
VNE69_03147	endoplasmic reticulum junction formation protein lunapark (LNP)	0.901 - Endoplasmic reticulum junction formation protein lunapark		TM	33152	81.27
VNE69_03148	PPPDE domain-containing protein	0.581 - PPPDE domain-containing protein		GLOB	28323	92.28
VNE69_03149	Lupus La protein	0.477 - HTH La-type RNA-binding domain-containing protein		GLOB	123973	85.53
VNE69_03150	proteasome subunit PSB2 (PSB2)	0.374 - Proteasome subunit beta	e	GLOB	4083	92.94
VNE69_03151	crossover junction endonuclease EME1	0.722 - ERCC4 domain-containing protein		GLOB	3513	84.49
VNE69_03152	hypothetical SP-containing membrane protein	0.081 - hypothetical membrane protein	y	SP+TM	145	39.27
VNE69_03153	hypothetical SP-containing protein	0.196 - Exported protein	y	SP	94	44.98
VNE69_03154	pachytene checkpoint protein 2-like protein	0.450 - AAA family ATPase		GLOB	123	82.1
VNE69_03155	hypothetical protein	0.051 - hypothetical protein	y	GLOB	24	32.76
VNE69_03156	reverse transcriptase	0.391 - Reverse transcriptase domain-containing protein		GLOB	1339	76.32
VNE69_03157	DDE-TNP-IS1595 domain-containing protein	0.923 - DDE_Tnp_IS1595 domain-containing protein		GLOB		83.67
VNE69_03158	integrase catalytic domain-containing protein	0.355 - Integrase catalytic domain-containing protein		GLOB	72	62.92
VNE69_03159	hypothetical protein	0.643 - hypothetical protein	y	GLOB	20	40.96
VNE69_03160	hypothetical protein	0.094 - ACDC domain-containing protein	x	GLOB	414	29.98
VNE69_03161	uncharacterized protein	0.046 - hypothetical protein	y	GLOB	557	79.93
VNE69_03162	cysteinyl-tRNA synthetase	0.437 - Cysteinyl-tRNA synthetase		GLOB		89.78
VNE69_03163	uncharacterized membrane protein	0.515 - Transporter	y	TM	373	48.98
VNE69_03164	hypothetical protein	0.267 - hypothetical protein	y	GLOB	9995	38.18
VNE69_03165	uncharacterized protein	0.024 - DUF5097 domain-containing protein	y	GLOB	1150	66.49
VNE69_03166	cullin protein	0.118 - Cullin-like protein,		GLOB	1930	74.8
VNE69_03167	protein disulfide-isomerase (PDI)	0.597 - Thioredoxin domain-containing protein		SP	37401	87.57
VNE69_03168	hypothetical protein	0.038 - DUF4887 domain-containing protein	y	GLOB	1844	60.59
VNE69_03169	uncharacterized protein	0.107 - hypothetical protein	y	GLOB	4836	85.85
VNE69_03170	non-structural maintenance of chromosomes element 1-like protein	0.073 - DUF4375 domain-containing protein	x	GLOB	70613	93.49
VNE69_03171	nucleolar protein 56/58-like	0.735 - Nop domain-containing protein		GLOB	222494	84.18
VNE69_03172	threonylcarbamoyl-AMP synthase (SUA5)	0.446 - TC-AMP synthase		GLOB	2598	92.89
VNE69_03173	DNA repair protein RAD2	0.186 - XPGI domain-containing protein		GLOB	197408	66.73
VNE69_03174	hypothetical protein	0.040 - Conserved oligomeric Golgi complex subunit 3	x	GLOB		32.71
VNE69_03175	nucleolar GTP-binding protein 2 (NOG2)	0.997 - Nucleolar GTP-binding protein 2		GLOB	12885	86.57
VNE69_03176	neuronal calcium sensor 1 (NCS1)	0.347 - Neuronal calcium sensor 1		GLOB	144	83.21
VNE69_03177	WD40-repeat-containing protein	0.544 - WD_REPEATS_REGION domain-containing protein		GLOB		94.28
VNE69_03178	hypothetical protein	0.203 - hypothetical protein	y	GLOB	35	36.92
VNE69_03179	uncharacterized protein	0.252 - Hypothetical protein	y	SP		43.1
VNE69_03180	MULE domain-containing protein	0.730 - MULE domain-containing protein		GLOB		75.17
VNE69_03181	hypothetical SP-containing protein	0.277 - hypothetical protein	y	SP	4	43.11
VNE69_03182	hypothetical SP-containing protein	0.294 - hypothetical protein	y	GLOB	1	45.48
VNE69_03183	hypothetical SP-containing protein	0.189 - hypothetical protein	y	SP	18	36.7
VNE69_03184	WD40 repeat domain-containing protein	0.541 - WD_REPEATS_REGION domain-containing protein		GLOB	10	94.28
VNE69_03185	neuronal calcium sensor 1 (NCS1)	0.342 - Neuronal calcium sensor 1		GLOB	320	83.82
VNE69_03186	nucleolar GTP-binding protein 2 (NOG2)	0.998 - Nucleolar GTP-binding protein 2		GLOB	43383	81.66
VNE69_03187	hypothetical protein	0.063 - Conserved oligomeric Golgi complex subunit 3	x	GLOB		29.21
VNE69_03188	DNA repair endonuclease	0.171 - XPGI domain-containing protein (domain in DNA nucleases)		GLOB	62931	68.48
VNE69_03189	threonylcarbamoyl-amp synthase SUA5	0.447 - TC-AMP synthase		GLOB	1562	92.76
VNE69_03190	nucleolar protein 56/58-like	0.763 - Nop domain-containing protein		GLOB	32390	84.78
VNE69_03191	non-structural maintenance of chromosomes element 1-like protein	0.083 - Conserved protein	x	GLOB	31467	92.41
VNE69_03192	uncharacterized protein	0.159 - hypothetical protein	y	GLOB	1588	84.94
VNE69_03193	hypothetical protein	0.050 - DUF4887 domain-containing protein	y	GLOB	583	62.62
VNE69_03194	protein disulfide-isomerase (PDI)	0.670 - Thioredoxin domain-containing protein		SP	17561	88.06
VNE69_03195	cullin protein	0.051 - hypothetical protein	x	GLOB	1990	73.85
VNE69_03196	uncharacterized protein	0.022 - Clu domain-containing protein	x	GLOB	4200	67.84
VNE69_03197	hypothetical protein	0.619 - hypothetical protein	y	GLOB	36	51.86
VNE69_03198	hypothetical protein	0.169 - hypothetical protein	y	GLOB	4985	33.22
VNE69_03199	hypothetical conserved TM protein	0.491 - Transporter	y	TM	428	49.6
VNE69_03200	cysteine-tRNA ligase (CARS3)	0.484 - Cysteinyl-tRNA synthetase		GLOB	5291	91.94
VNE69_03201	uncharacterized protein	0.037 - Plasmodium variant antigen protein Cir/Yir/Bir,	x, z	GLOB	580	79.71
VNE69_03202	hypothetical protein	0.169 - Exported protein	y	GLOB	534	32.84
VNE69_03203	hypothetical protein	0.079 - Protein kinase domain-containing protein	x	GLOB	39	39.57
VNE69_03204	hypothetical SP-containing protein	0.094 - Sporozoite invasion-associated protein 2	x, z	SP	733	41.56
VNE69_03205	uncharacterized protein	0.157 - hypothetical protein	y	GLOB	11150	90.05
VNE69_03206	hypothetical protein	0.208 - Mediator of RNA polymerase II transcription subunit 10	x	GLOB	2137	69.64
VNE69_03207	kinetochore protein NUF2 (NUF2)	0.335 - DHR10 domain-containing protein		GLOB	48722	89.18
VNE69_03208	hypothetical protein	0.301 - Plasmodium variant antigen protein Cir/Yir/Bir,	x, z	GLOB		33.17
VNE69_03209	hypothetical protein	0.167 - hypothetical protein	y	GLOB	230	30.94
VNE69_03210	hypothetical protein	0.137 - EC:2.7.11.1 non-specific serine/threonine protein kinase	x	GLOB	9929	45.6
VNE69_03211	protein transport protein YIF1	0.071 - Protein transport protein yif1		TM	2883	90.97
VNE69_03212	vacuolar import and degradation protein 27 (VID27)	0.890 - VID27 domain-containing protein		GLOB	7206	87.93
VNE69_03213	probable endonuclease LCL3	0.617 - TNase-like domain-containing protein (Thermonuclease domain)		GLOB	635	90.22
VNE69_03214	methionine synthase reductase (MTRR)	0.318 - EC:1.6.2.2 cytochrome-b5 reductase	x	GLOB	2312	81.77
VNE69_03215	WD40 repeat domain-containing protein	0.102 - WD40 repeat domain-containing protein		TM	12197	81.98
VNE69_03216	uncharacterized protein	0.067 - Exocyst complex component Sec10	x	GLOB	4042	80.45
VNE69_03217	tRNA-dihydrouridine synthase	0.536 - EC:1.3.1.- dihydropyrimidine dehydrogenase (NAD+)	x	GLOB	4057	96.13
VNE69_03218	small nuclear ribonuceloprotein	0.323 - RRM domain-containing protein		GLOB	12752	96.33
VNE69_03219	protein DOA1	0.123 - Phospholipase	x	GLOB	5401	89.11
VNE69_03220	protein ARV1 (ARV1)	0.051 - hypothetical membrane protein	x	TM	196	86.57
VNE69_03221	acetly-coenzyme A synthetase (ACSA)	0.510 - Acetyl-CoA synthetase		GLOB	73	89.64
VNE69_03222	mevalonate kinase (MVK)	0.734 - Mevalonate kinase		GLOB	190	91.7
VNE69_03223	V-type proton atpase subunit A (VPH1)	0.995 - V-type proton ATPase subunit a		TM	34080	80.17
VNE69_03224	U6 snRNA-associated Sm-like protein LSm2	0.245 - Sm domain-containing protein		GLOB	3737	85.65
VNE69_03225	Ubx domain-containing protein	0.323 - SEP domain-containing protein	x	GLOB	12199	77.72
VNE69_03226	uncharacterized protein	0.109 - hypothetical protein	y	GLOB	439	69.35
VNE69_03227	hypothetical protein	0.616 - C2H2-type domain-containing protein	x	GLOB	2484	48.14
VNE69_03228	undecaprenyl pyrophosphate synthetase (UPPS)	0.366 - EC:2.5.1.- Transferase	x	GLOB	227	85.46
VNE69_03229	hypothetical protein	0.057 - RING-type domain-containing protein	x	GLOB	3327	58.91
VNE69_03230	chromatin-remodeling atpase INO80	0.496 - Chromatin-remodeling ATPase INO80		GLOB	6018	66.69
VNE69_03231	hypothetical protein	0.113 - Glycosyltransferase family 2 protein	x	GLOB	332	65.72
VNE69_03232	DNA mismatch repair protein muts	0.191 - DNA mismatch repair protein MutS		GLOB	737	70.5
VNE69_03233	DNA cross-link repair 1A protein (DCR1A)	0.373 - DRMBL domain-containing protein		GLOB	4666	72.05
VNE69_03234	proteasome subunit RPT6 (RPT6)	0.304 - AAA domain-containing protein	e	GLOB	15917	80.88
VNE69_03235	cyclin protein	0.128 - 14_3_3 domain-containing protein phospho-binding proteins	x	GLOB	405	86.15
VNE69_03236	uncharacterized protein	0.090 - Ankyrin repeat protein	x	GLOB	1100	74
VNE69_03237	hypothetical protein	0.042 - ATP synthase F(1) sector subunit delta	x	GLOB	519	45.14
VNE69_03238	protein YOP1	0.736 - Protein YOP1		TM	3486	86.21
VNE69_03239	tRNA-specific adenosine deaminase 2 (ADAT2)	0.405 - CMP/dCMP-type deaminase domain-containing protein		GLOB	31946	93.35
VNE69_03240	myosin	0.273 - Myosin motor domain-containing protein		GLOB	16106	67.74
VNE69_03241	uncharacterized protein	0.036 - TH1 domain-containing protein	x	GLOB	6032	84.2
VNE69_03242	uncharacterized protein	0.072 - Exopolysaccharide biosynthesis protein	x	GLOB	243	93.19
VNE69_03243	peptidyl-prolyl cis-trans isomerase	0.363 - Peptidyl-prolyl cis-trans isomerase		GLOB	104804	97
VNE69_03244	uncharacterized membrane protein	0.316 - Post-GPI attachment to proteins factor 2	x	TM	11892	74.39
VNE69_03245	glutaredoxin	0.535 - Glutaredoxin domain-containing protein		GLOB	2721	93.53
VNE69_03246	mitosis entry checkpoint protein MEC3 (MEC3)	0.063 - Ubiquitin-like domain-containing protein	x	GLOB	82	92.28
VNE69_03247	hypothetical protein	0.271 - hypothetical protein	y	GLOB	2026	50.85
VNE69_03248	hypothetical protein	0.020 - Ovule protein	x, z	GLOB		30.57
VNE69_03249	pol polyprotein	0.139 - Retrovirus-related Pol polyprotein from transposon 17.6		GLOB		61.02
VNE69_03250	DDE-TNP-IS1595 domain-containing protein	0.296 - DDE_Tnp_IS240 domain-containing protein		GLOB		83.37
VNE69_03251	pol polyprotein	0.479 - Hypothetical protein	x	GLOB		84.17
VNE69_03252	pol polyprotein	0.387 - Hypothetical protein	x	GLOB		76.19
VNE69_03253	DDE-TNP-IS1595 domain-containing protein	0.266 - HTH_Tnp_ISL3 domain-containing protein		GLOB		85.83
VNE69_03254	uncharacterized protein	0.111 - Helix-turn-helix domain-containing protein	x	GLOB		56.84
VNE69_03255	reverse transcriptase	0.696 - Reverse transcriptase domain-containing protein		GLOB	329	75.98
VNE69_03256	ATP-dependent RNA helicase	0.066 - Ras-GAP domain-containing protein	x	GLOB		41.51
VNE69_03257	uncharacterized protein	0.018 - Ribosome-binding factor A	x	GLOB		41.17
VNE69_03258	ricin B lectin (RBL4b)	0.114 - Ricin B-type lectin domain-containing protein		SP	2304	73.85
VNE69_03259	DDI1-like protein	0.807 - hypothetical protein	x	GLOB	33	76.67
VNE69_03260	oxidation resistance protein	0.516 - TLDc domain-containing protein		GLOB	1630	93.92
VNE69_03261	serine/threonine-protein phosphatase 4 catalytic subunit (PP4C)	0.513 - Serine/threonine-protein phosphatase		GLOB	3460	95.62
VNE69_03262	DNA repair helicase RAD25	0.594 - DNA helicase		GLOB	2123	79.24
VNE69_03263	ribosomal protein eL24	0.307 - Ribosomal protein L24	e	GLOB	159741	86.28
VNE69_03264	putative endonuclease/exonuclease/phosphatase family protein	0.543 - Endo/exonuclease/phosphatase domain-containing protein		SP	95712	88.71
VNE69_03265	uncharacterized protein	0.100 - CCAAT-box DNA binding protein subunit B,	x	GLOB	1235	71.08
VNE69_03266	KTI12-like protein	0.026 - TP53RK-binding protein	x	GLOB	9562	87.38
VNE69_03267	alpha/beta-hydrolases superfamily protein	0.217 - AB hydrolase-1 domain-containing protein		GLOB	5545	90.43
VNE69_03268	hypothetical protein	0.073 - PIN_8 domain-containing protein	x	GLOB	102362	73.49
VNE69_03269	cullin-like protein	0.317 - Cullin-like protein,		GLOB	1355	73.4
VNE69_03270	haloacid dehalogenase-like hydrolase (had) superfamily protein	0.340 - Pyrimidine 5'-nucleotidase	x	GLOB	193	91.01
VNE69_03271	zinc finger C2H2 domain-containing protein	0.315 - C2H2-type domain-containing protein		GLOB	22632	52.71
VNE69_03272	dynamin	0.347 - Dynamin-type G domain-containing protein		GLOB	3830	86.15
VNE69_03273	general transcription factor IIH subunit 3 (TF2H3)	0.316 - RNA polymerase II transcription factor B subunit 4,	x	GLOB	191	83.99
VNE69_03274	RNA polymerase II subunit A C-terminal domain phosphatase (FCP1)	0.543 - EC:3.1.3.16 protein-serine/threonine phosphatase		GLOB	833	93.73
VNE69_03275	RNA polymerase II subunit A C-terminal domain phosphatase	0.092 - BRCT domain-containing protein		GLOB	2819	82.56
VNE69_03276	subunit 2 of splicing factor 3A-like	0.036 - hypothetical protein	x	GLOB	443	95.76
VNE69_03277	DDE-TNP-IS1595 domain-containing protein	0.755 - DDE_Tnp_IS1595 domain-containing protein		GLOB	10	89.87
VNE69_03278	putative nucleotide phosphatase	0.210 - Pyrimidine 5'-nucleotidase		GLOB	1252	90.32
VNE69_03279	cullin-like	0.308 - CULLIN_2 domain-containing protein		GLOB	2545	72.24
VNE69_03280	uncharacterized protein	0.063 - Hypothetical protein	y	GLOB		82.99
VNE69_03281	hypothetical protein	0.045 - PIN_12 domain-containing protein	x	GLOB	51166	85.25
VNE69_03282	DNA-directed RNA polymerases I, II, and III subunit RPABC3	0.349 - DNA-directed RNA polymerases I, II, and III subunit RPABC3		GLOB	491787	95.62
VNE69_03283	hypothetical protein	0.108 - hypothetical protein	y	GLOB	129259	58
VNE69_03284	DnaJ subfamily C member 9 (DNJC9)	0.601 - J domain-containing protein		GLOB	6003	82.58
VNE69_03285	GPN-loop gtpase 3	0.511 - GPN-loop GTPase 2		GLOB	8182	92.64
VNE69_03286	hypothetical protein	0.659 - hypothetical protein	y	GLOB	86307	64.48
VNE69_03287	ABC transporter	0.581 - ABC transporter domain-containing protein		TM	382	83.98
VNE69_03288	U3 small nucleolar RNA-associated protein 6 (UTP6)	0.308 - U3 small nucleolar RNA-associated protein 6-domain-containing protein		GLOB	85596	93.7
VNE69_03289	DNA-directed RNA polymerase III subunit RPC1	0.549 - DNA-directed RNA polymerase subunit		GLOB	79	84.61
VNE69_03290	hexokinase	0.528 - EC:2.7.1.- Phosphotransferase		GLOB	2812	83.16
VNE69_03291	putative ribosome hibernation promotion factor	0.186 - EC:2.7.11.1 non-specific serine/threonine protein kinase	x	GLOB	216	33.28
VNE69_03292	2-oxoglutarate and iron-dependent oxygenase domain-containing protein 1 (OGFD1)	0.260 - Fe2OG dioxygenase domain-containing protein		GLOB	16720	93.87
VNE69_03293	adrenodoxin-type ferredoxin	0.210 - Adrenodoxin-like protein		GLOB	8871	86.79
VNE69_03294	transcription factor IWS1	0.344 - TFIIS N-terminal domain-containing protein		GLOB	35297	95.15
VNE69_03295	structural maintenance of chromosomes protein 4 (SMC4)	0.372 - Structural maintenance of chromosomes protein		GLOB	26509	73.75
VNE69_03296	AAA family ATPase	0.216 - AAA domain-containing protein		GLOB	112834	79.86
VNE69_03297	DNA-directed RNA polymerase I subunit RPA43 (RPA4)	0.067 - SHS2_Rpb7-N domain-containing protein		GLOB	4634	92.62
VNE69_03298	proteasome subunit RPN9 (RPN9)	0.281 - PCI domain-containing protein	e	GLOB	4514	90.83
VNE69_03299	AAA family ATPase (membrane bound)	0.223 - ATP-binding protein		TM	89430	77.12
VNE69_03300	putative DNA primase/helicase	0.545 - SF3 helicase domain-containing protein		GLOB	97	76.52
VNE69_03301	aquaporin	0.655 - Aquaporin		TM	2776	94.68
VNE69_03302	uncharacterized protein	0.127 - hypothetical protein	y	GLOB	65550	87.47
VNE69_03303	N-acetlyglucosaminylphosphatidylinositol deacetlyase (PIGL)	0.522 - EC:3.5.1.89 N-acetylglucosaminylphosphatidylinositol deacetylase		GLOB	473	91.54
VNE69_03304	hypothetical protein	0.303 - Golgi protein 1,	x	GLOB	97	33.52
VNE69_03305	uncharacterized membrane protein	0.117 - Integral membrane protein	y	TM	963	80.81
VNE69_03306	small ubiquitin-related modifier	0.454 - Ubiquitin-like domain-containing protein		GLOB	59578	80.49
VNE69_03307	nuclear protein localization protein 4 (NPL4)	0.413 - Nuclear protein localization protein 4		GLOB	4027	91.25
VNE69_03308	mitochondrial protein import protein MAS5 (MAS5)	0.108 - Chaperone protein dnaJ	x	GLOB	23020	79.23
VNE69_03309	histone-binding protein RBBP7	0.245 - Histone-binding protein Caf1		GLOB	812	92.88
VNE69_03310	serine/threonine-protein kinase aurora	0.589 - EC:2.7.11.1 non-specific serine/threonine protein kinase		GLOB	283	89.73
VNE69_03311	pumilio 23-like protein	0.345 - PUM-HD domain-containing protein		GLOB	254	91.59
VNE69_03312	transmembrane EMP24 domain-containing protein	0.593 - GOLD domain-containing protein		SP+TM	11326	82.36
VNE69_03313	DEAD/DEAH box helicase	0.255 - DEAD/DEAH box helicase		GLOB	140	81.76
VNE69_03314	GPI transamidase component GAA1	0.170 - Transmembrane protein,	x	TM	1435	78.31
VNE69_03315	glyceraldehyde-3-phosphate dehydrogenase	0.465 - Glyceraldehyde-3-phosphate dehydrogenase		GLOB	47910	96.68
VNE69_03316	exocyst complex component 1 (EXOC1)	0.694 - Sec3_C domain-containing protein		GLOB	1463	86.43
VNE69_03317	protein kinase C-like	0.450 - EC:2.7.11.13 protein kinase C		GLOB	7182	84.3
VNE69_03318	E3 ubiquitin-protein ligase RNF13	0.422 - RING-type domain-containing protein		SP+TM	1568	75.47
VNE69_03319	uncharacterized protein	0.353 - Exonuclease	x	GLOB	10018	52.86
VNE69_03320	histone chaperone ASF1	0.869 - Anti-silencing function protein 1		GLOB	3216	68.67
VNE69_03321	hypothetical protein	0.146 - hypothetical protein	y	GLOB	141	35.42
VNE69_03322	hypothetical protein	0.205 - Dynein_C domain-containing protein	x	GLOB	723	35.87
VNE69_03323	hypothetical protein	0.137 - StAR-related lipid transfer protein 7,	x	GLOB	24	39.51
VNE69_03324	hypothetical protein	0.219 - Sporozoite invasion-associated protein 2	x, z	GLOB	193	37.35
VNE69_03325	hypothetical protein	0.158 - Dynein_attach_N domain-containing protein	x	GLOB	13	35.34
VNE69_03326	hypothetical protein	0.066 - hypothetical protein	y	GLOB		36.87
VNE69_03327	hypothetical protein	0.106 - VPS37 C-terminal domain-containing protein	x	GLOB	1820	38.63
VNE69_03328	hypothetical protein	0.176 - NR LBD domain-containing protein	x	GLOB	1147	35.34
VNE69_03329	hypothetical protein	0.078 - hypothetical protein	y	GLOB	268	40.49
VNE69_03330	60S acidic ribosomal protein P2 (RLA2)	0.544 - 60S acidic ribosomal protein P2	e	GLOB	151033	68.44
VNE69_03331	bifunctional polynucleotide phosphatase/kinase (PNK1)	0.124 - Bifunctional polynucleotide phosphatase/kinase		GLOB	952	91.37
VNE69_03332	hypothetical protein	0.199 - hypothetical protein	y	GLOB	2657	40.24
VNE69_03333	acid phosphatase	0.138 - Phosphoglycerate mutase-like protein	x	SP	5757	81.84
VNE69_03334	proteasome subunit RPT4 (RPT4)	0.206 - 26S protease regulatory subunit S10B	e	GLOB	8176	81.61
VNE69_03335	uncharacterized protein	0.232 - CDC73_C domain-containing protein	x	GLOB	1342	63.84
VNE69_03336	cAMP independent regulatory protein	0.307 - CAMP-independent regulatory protein pac2		GLOB	324376	82.82
VNE69_03337	mitochondrial import inner membrane translocase subunit TIM22 (TIM22)	0.776 - Mitochondrial import inner membrane translocase subunit TIM22		GLOB	119939	81.17
VNE69_03338	transcription initiation factor IIE subunit alpha (T2EA)	0.570 - Transcription initiation factor IIE subunit alpha,		GLOB	11117	77.8
VNE69_03339	nucleoporin NUP35	0.105 - RRM domain-containing protein		GLOB	202703	72.99
VNE69_03340	uncharacterized protein	0.074 - Variable surface protein	y	GLOB	34434	77.81
VNE69_03341	ubiquitin-like protein	0.386 - UBA domain-containing protein		GLOB	25394	64.24
VNE69_03342	WD40 repeat domain-containing protein	0.067 - WD_REPEATS_REGION domain-containing protein		GLOB	1090	95.26
VNE69_03343	iron hydrogenase	0.779 - Fe_hyd_lg_C domain-containing protein		GLOB	195	72.49
VNE69_03344	E3 ubiquitin-protein ligase RNF13	0.497 - RING-type domain-containing protein		GLOB	103000	61.99
VNE69_03345	separin (ESP1)	0.261 - ERYTHROCYTE MEMBRANE PROTEIN PFEMP3	x, z	GLOB	1667	62.77
VNE69_03346	hypothetical protein	0.156 - Ankyrin-like protein	x	GLOB	7007	44.82
VNE69_03347	cytosolic Fe-S cluster assembly factor NBP35	0.332 - Iron-sulfur cluster carrier protein		GLOB	1512	87.58
VNE69_03348	UPF0235 protein	0.929 - UPF0235 protein		GLOB	703	87.11
VNE69_03349	partical DNA repair protein RAD4	0.129 - hypothetical protein	x	GLOB	3629	54.87
VNE69_03350	hypothetical protein	0.037 - P32	x	GLOB	10921	44.01
VNE69_03351	hypothetical protein	0.152 - Small subunit rRNA processing protein,	x	GLOB	194770	55.38
VNE69_03352	DDE-TNP-IS1595 domain-containing protein	0.904 - DDE_Tnp_IS1595 domain-containing protein		GLOB	244	85.94
VNE69_03353	putative spore wall protein 5	0.190 - Secreted protein	x	SP	142164	45.55
VNE69_03354	ubiquitin carboxyl-terminal hydrolase	0.496 - USP domain-containing protein		GLOB	5656	91.26
VNE69_03355	structural maintenance of chromosomes protein	0.125 - AAA_23 domain-containing protein	x	GLOB	9177	82.12
VNE69_03356	putative spore wall protein 30	0.412 - PRESAN domain-containing protein	x	SP	14780	53.73
VNE69_03357	DNA-repair protein BRCA2 domain-containing protein	0.046 - BRCA-2_OB1 domain-containing protein		GLOB	2815	62.34
VNE69_03358	E3 ubiquitin-protein ligase CCNB1IP1 (CIP1)	0.778 - RING-type domain-containing protein		GLOB	134	90.76
VNE69_03359	calcium permeable stress-gated cation channel 1	0.105 - Transporter		TM	4511	81.74
VNE69_03360	NHP2-like protein 1 (NHP2L1)	0.672 - Ribonucloprotein		GLOB	85631	88.6
VNE69_03361	uncharacterized protein	0.053 - NET domain-containing protein	x	GLOB	23580	61.55
VNE69_03362	pumilio domain-containing protein	0.316 - Ankyrin repeat protein	x	GLOB	6111	71.25
VNE69_03363	DNA helicase MCM9	0.476 - DNA helicase		GLOB	2079	82.82
VNE69_03364	cAMP-dependent protein kinase catalytic subunit	0.229 - Protein kinase domain-containing protein		GLOB	3590	87.34
VNE69_03365	chitin synthase regulator	0.113 - Sel1 repeat domain-containing protein		GLOB	9264	85.07
VNE69_03366	uncharacterized membrane protein	0.095 - Transmembrane protein,	y	TM	9709400	81.01
VNE69_03367	uncharacterized protein	0.900 - SWIM-type domain-containing protein	x	GLOB	16081	84.32
VNE69_03368	ricin B lectin (RBL8)	0.857 - Ricin B-type lectin domain-containing protein		SP	55609	71.04
VNE69_03369	hypothetical protein	0.133 - Exported protein	y	GLOB	1550	47.14
VNE69_03370	hypothetical protein	0.713 - hypothetical protein	y	GLOB	917	36.72
VNE69_03371	hypothetical protein	0.056 - Phage protein	x, z	GLOB	4953	33
VNE69_03372	hypothetical protein	0.095 - hypothetical protein	y	GLOB	1490	38.29
VNE69_03373	hypothetical protein	0.033 - hypothetical protein	y	GLOB	220	32.83
VNE69_03374	hypothetical protein	0.216 - hypothetical protein	y	GLOB	128	43.53
VNE69_03375	hypothetical protein	0.071 - hypothetical protein	y	GLOB	38	41.86
VNE69_03376	hypothetical protein	0.086 - hypothetical protein	y	GLOB	1	33.28
VNE69_03377	hypothetical protein	0.016 - PCI domain-containing protein	x	GLOB	1	39.34
VNE69_03378	hypothetical protein	0.334 - Piwi domain-containing protein	x	GLOB	466	35.68
VNE69_03379	hypothetical protein	0.100 - hypothetical protein	y	GLOB	808	66.99
VNE69_03380	hypothetical protein	0.058 - RAP protein,	x	GLOB	728	33.01
VNE69_04001	hypothetical protein	0.049 - Exported protein	y	GLOB	213	34.72
VNE69_04002	homeobox domain-containing protein 12	0.674 - Homeobox domain-containing protein		GLOB	18	75.74
VNE69_04003	hypothetical SP-containing protein	0.336 - hypothetical protein	y	SP	4382	35.88
VNE69_04004	hypothetical SP-containing membrane protein	0.371 - Plasmodium vivax Vir protein,	x, z	SP+TM	2086	29.15
VNE69_04005	hypothetical SP-containing membrane protein	0.124 - Variable surface protein	y	SP+TM	113	34.48
VNE69_04006	E3 ubiquitin-protein ligase	0.599 - HECT domain-containing protein		GLOB	3520	86.59
VNE69_04007	hypothetical protein	0.138 - SAS-6_N domain-containing protein	x	GLOB	1248	29.85
VNE69_04008	hypothetical protein	0.091 - RAP domain-containing protein	x	GLOB	116	31.6
VNE69_04009	hypothetical protein	0.289 - hypothetical protein	y	GLOB	6255	48.82
VNE69_04010	uncharacterized protein	0.423 - IDEAL domain-containing protein	x	GLOB	10434	86.19
VNE69_04011	ribosomal protein eL31	0.480 - 60S ribosomal protein L31	e	GLOB	4398502	89.94
VNE69_04012	hypothetical protein	0.179 - ADPrib_exo_Tox domain-containing protein	x	GLOB	28636	49.92
VNE69_04013	hypothetical membrane protein	0.116 - Transmembrane protein	y	TM	57965	64.84
VNE69_04014	probable exosome complex exonuclease 2	0.051 - TIGR04255 family protein	x	GLOB	8448	83.25
VNE69_04015	uncharacterized protein	0.048 - MobC	x	GLOB	2899	83.15
VNE69_04016	ribonuclease P protein component	0.267 - POP4 domain-containing protein Ribonuclease P/MRP Subunit		GLOB	20157	81.26
VNE69_04017	proteasome subunit RPT2 (RPT2)	0.293 - 26S protease regulatory subunit 4	e	GLOB	2843	76.47
VNE69_04018	hypothetical protein	0.702 - hypothetical protein	y	GLOB	90237	50.4
VNE69_04019	hypothetical protein	0.137 - Exported protein	y	GLOB		34.49
VNE69_04020	DDE-TNP-IS1595 domain-containing protein	0.953 - DDE_Tnp_IS1595 domain-containing protein		GLOB	111	87.13
VNE69_04021	hypothetical protein	0.052 - G_PROTEIN_RECEP_F3_4 domain-containing protein	x	GLOB	104313	30.29
VNE69_04022	uncharacterized protein	0.033 - CTP_synth_N domain-containing protein	x	GLOB	6929	88.61
VNE69_04023	threonine-tRNA ligase (TARS1)	0.529 - Threonyl-tRNA synthetase		GLOB	48829	87.94
VNE69_04024	hypothetical SP-containing protein	0.448 - hypothetical protein	y	SP	51521	58.74
VNE69_04025	N-alpha-acetlytransferase	0.134 - Ribosomal-protein-alanine N-acetyltransferase		GLOB	37413	91.41
VNE69_04026	uncharacterized protein	0.680 - Zinc_ribbon_15 domain-containing protein	x	GLOB	54666	78.38
VNE69_04027	transcription factor SKN7	0.385 - HSF_DOMAIN domain-containing protein		GLOB	1210	83.61
VNE69_04028	GTPase-activating protein GYP1	0.780 - Rab-GAP TBC domain-containing protein		GLOB	120	84.82
VNE69_04029	hypothetical membrane protein	0.106 - Ubiquitin carboxyl-terminal hydrolase 1	x	TM	863	43.98
VNE69_04030	hypothetical SP-containing membrane protein	0.260 - Cadherin domain-containing protein	x	SP+TM	77	29.1
VNE69_04031	hypothetical protein	0.101 - hypothetical protein	y	GLOB		48.06
VNE69_04032	hypothetical SP-containing protein	0.908 - hypothetical protein	y	GLOB	1722	46.75
VNE69_04033	hypothetical SP-containing membrane protein	0.087 - hypothetical protein	y	SP+TM	1817	44.82
VNE69_04034	MADS domain-containing protein	0.494 - KIX_2 domain-containing protein	x	GLOB	7505	38.05
VNE69_04035	vacuolar protein sorting-associated protein 9A-like protein	0.049 - hypothetical protein	x	GLOB	274	87.02
VNE69_04036	RNA-binding motif protein	0.113 - hypothetical protein	x	GLOB	900	86.71
VNE69_04037	ribosomal protein uS5	0.345 - 40S ribosomal protein S2	e	GLOB	7382	89.88
VNE69_04038	transcription elongation factor SPT6	0.074 - ANK_REP_REGION domain-containing protein Ankrin	x	GLOB	611	66.16
VNE69_04039	hypothetical protein	0.029 - High molecular weight rhoptry protein 2	x, z	GLOB	2859	30.53
VNE69_04040	hypothetical protein	0.075 - hypothetical protein	y	GLOB	51	45.63
VNE69_04041	hypothetical protein	0.160 - Rho-GAP domain-containing protein	x	GLOB	296	31.86
VNE69_04042	hypothetical protein	0.571 - hypothetical protein	y	GLOB	152	50.66
VNE69_04043	hypothetical SP-containing protein	0.769 - hypothetical protein	y	SP	72	56.7
VNE69_04044	N-acetlytransferase	0.261 - N-acetyltransferase domain-containing protein		GLOB	175	95.76
VNE69_04045	uncharacterized protein	0.162 - WD_REPEATS_REGION domain-containing protein	x	GLOB	184	41.38
VNE69_04046	uncharacterized exported protein	0.095 - hypothetical protein	y	SP	1195	74.96
VNE69_04047	mRNA decapping complex subunit 2 (DCP2)	0.187 - MRNA-decapping enzyme 2,		GLOB	819	80.07
VNE69_04048	hypothetical SP-containing protein	0.145 - Fam-a protein	x	SP	17	31.31
VNE69_04049	hypothetical SP-containing protein	0.249 - hypothetical protein	y	SP	109	28.17
VNE69_04050	hypothetical protein	0.193 - DUF4065 domain-containing protein	y	GLOB	30	50.33
VNE69_04051	hypothetical protein	0.308 - Hypothetical protein	y	GLOB		42.87
VNE69_04052	hypothetical SP-containing protein	0.656 - hypothetical protein	y	GLOB	84	38.23
VNE69_04053	reverse transcriptase	0.967 - Reverse transcriptase domain-containing protein		GLOB	12	76.75
VNE69_04054	hypothetical protein	0.747 - hypothetical protein	y	GLOB	1	49.54
VNE69_04055	hypothetical protein	0.119 - hypothetical protein	y	GLOB	1	49.79
VNE69_04056	serum response factor-like protein	0.566 - MADS-box domain-containing protein		GLOB	36	62.95
VNE69_04057	cAMP-independent regulatory protein PAC2 (PAC2)	0.209 - CAMP-independent regulatory protein pac2		GLOB	143	68
VNE69_04058	hypothetical protein	0.033 - Flocculation protein FLO11-like	x	SP		25.64
VNE69_04059	integrase catalytic domain-containing protein	0.171 - Merozoite surface protein 3,	x, z	SP	81167	38.88
VNE69_04060	uncharacterized membrane protein	0.107 - T-SNARE coiled-coil homology domain-containing protein	x	TM	1530	85.35
VNE69_04061	uncharacterized SP-containing protein	0.209 - Merozoite surface protein 3,	x, z	SP	305589	49.98
VNE69_04062	cation-transporting ATPase	0.597 - EC:7.2.2.- ABC-type Fe3+ transporter		TM	1168	75.42
VNE69_04063	uncharacterized protein	0.210 - BBP1_C domain-containing protein	x	GLOB	13575	79.93
VNE69_04064	protein FAM72A	0.188 - Protein MP88 88 kDa immunoreactive mannoprotein	x	GLOB	815	85
VNE69_04065	uncharacterized membrane protein	0.205 - hypothetical protein	y	TM	4054	86.29
VNE69_04066	hypothetical protein	0.105 - Secreted protein	y	GLOB	1434	64.03
VNE69_04067	hypothetical SP-containing protein	0.297 - Fam-c protein	x	SP	80	41.82
VNE69_04068	cation-transporting ATPase	0.488 - EC:7.2.2.- ABC-type Fe3+ transporter		TM	6930	79.24
VNE69_04069	serpin-type proteinase inhibitor 2	0.372 - Serpin family protein		GLOB	268	83.27
VNE69_04070	hypothetical protein	0.070 - Unspecified product	y	SP+TM	116	32.53
VNE69_04071	hypothetical protein	0.041 - hypothetical protein	y	GLOB		36.44
VNE69_04072	RNA polymerase II subunit A C-terminal domain phosphatase SSU72	0.523 - Protein-serine/threonine phosphatase		GLOB	6584	96.07
VNE69_04073	E3 ubiquitin-protein ligase MARCH6	0.782 - RING-CH-type domain-containing protein		TM	490	44.12
VNE69_04074	hypothetical protein	0.076 - HBS1-like protein	x	GLOB	6462	60.5
VNE69_04075	small nuclear ribonucleoprotein E	0.161 - Small nuclear ribonucleoprotein		GLOB	11501	92.52
VNE69_04076	uncharacterized protein	0.019 - V-type ATP synthase subunit C	x	GLOB	5758	76.4
VNE69_04077	hypothetical protein	0.233 - EEV126, virus and nematode associated protein	x, z	GLOB	45	32.81
VNE69_04078	hypothetical protein	0.082 - Secreted phosphoprotein 24	x	GLOB	3066	32.01
VNE69_04079	hypothetical protein	0.203 - PYST-C1 domain-containing protein	x	GLOB	129	34.01
VNE69_04080	hypothetical protein	0.091 - Lon proteolytic domain-containing protein	x	GLOB	28	29.51
VNE69_04081	hypothetical protein	0.092 - Vitellogenin domain-containing protein egg yolk precursor found in the females of nearly all oviparous species	x, z	GLOB	434	32.77
VNE69_04082	hypothetical protein	0.191 - Sporozoite invasion-associated protein 2	x, z	GLOB	74	35.23
VNE69_04083	hypothetical protein	0.079 - High molecular weight rhoptry protein 2	x, z	GLOB	3483	34.32
VNE69_04084	hypothetical SP-containing protein	0.045 - Subtilisin, type of Serine protease	x	SP	412599	40.95
VNE69_04085	proteasome subunit PSB6 (PSB6)	0.168 - EC:3.4.25.1 Proteasome endopeptidase complex	e	GLOB	3384	78.66
VNE69_04086	ribosomal protein uL22	0.362 - 50S ribosomal protein L22	e	GLOB	174414	90.58
VNE69_04087	anaphase-promoting complex subunit 11 (APC11)	0.978 - Anaphase-promoting complex subunit 11		GLOB	243	91.3
VNE69_04088	ribosomal protein eL40	0.578 - Ubiquitin-60S ribosomal protein L40	e	GLOB	423833	88.42
VNE69_04089	MEI2-like protein	0.432 - RRM domain-containing protein		GLOB	2217	90.43
VNE69_04090	V-type proton ATPase subunit c (VMA3)	0.285 - V-type ATP synthase subunit K		TM	5107272	93.65
VNE69_04091	uncharacterized protein	0.157 - Special sigma factor	x	GLOB	196419	91.56
VNE69_04092	ribosome biogenesis protein SPB1	0.414 - EC:2.1.1.- inositol 1-methyltransferase	x	GLOB	5920	73.83
VNE69_04093	eukaryotic translation initiation factor 5 (EIF5)	0.278 - EIF2B_5 domain-containing protein		GLOB	498246	87.48
VNE69_04094	hypothetical protein	0.132 - Orfan	y	GLOB	509337	45.66
VNE69_04095	3-hydroxy-3-methylglutaryl-coenzyme A reductase	0.452 - Hydroxymethylglutaryl-CoA reductase (NADPH)		GLOB	338	95.28
VNE69_04096	sporulation protein RMD1 (RMD1)	0.490 - DUF155 domain-containing protein	x	TM	34421	83.77
VNE69_04097	glutamine--fructose-6-phosphate aminotransferase 1 (GFA1)	0.349 - D-fructose-6-phosphate amidotransferase		GLOB	48015	87.5
VNE69_04098	glycogen synthase kinase-3 beta (GSK3B)	0.331 - Protein kinase domain-containing protein		GLOB	4584	91.35
VNE69_04099	ectonucleoside triphosphate diphosphohydrolase	0.129 - BcrAD_BadFG domain-containing protein subunit of Benzoyl-CoA reductase, that may be involved in ATP hydrolysis	x	GLOB	452	93.53
VNE69_04100	formin-like protein	0.652 - FH2 domain-containing protein		GLOB	605	68.35
VNE69_04101	uncharacterized protein	0.787 - EF-hand domain-containing protein	x	GLOB	4974	57.72
VNE69_04102	reverse transcriptase	0.057 - hypothetical protein	x	GLOB		65.81
VNE69_04103	alpha-1-antitrypsin-like protein	0.143 - SERPIN domain-containing protein		GLOB	1213	74.31
VNE69_04104	hypothetical protein	0.121 - hypothetical protein	y	GLOB	384	34.75
VNE69_04105	retrovirus-related pol polyprotein from transposon	0.391 - Reverse transcriptase		GLOB	16	70.42
VNE69_04106	hypothetical protein	0.168 - Ankyrin	x	GLOB	403	44.27
VNE69_04107	hypothetical protein	0.341 - hypothetical protein	y	GLOB	128	31.87
VNE69_04108	MULE domain-containing protein	0.496 - FLYWCH-type domain-containing protein	x	GLOB		69.28
VNE69_04109	hypothetical SP-containing protein	0.081 - Translocon component PTEX88,	x	SP	153	27.76
VNE69_04110	hypothetical SP-containing protein	0.135 - GH	x	SP	203	36.27
VNE69_04111	retrovirus related pol polyprotein	0.397 - Reverse transcriptase		GLOB	2	79.81
VNE69_04112	hypothetical protein	0.230 - PRESAN domain-containing protein	x	GLOB	19	45.4
VNE69_04113	hypothetical protein	0.212 - hypothetical protein	y	GLOB	53	54.85
VNE69_04114	hypothetical protein	0.057 - CDT1 domain-containing protein	x	GLOB	1137	32.38
VNE69_04115	hypothetical protein	0.041 - Homeobox-containing protein	x	GLOB	2284	36.22
VNE69_04116	hypothetical membrane protein	0.119 - hypothetical protein	y	TM	5044	78.66
VNE69_04117	tubulin alpha chain (TBA)	0.979 - Tubulin alpha chain		GLOB	12209	91.91
VNE69_04118	uncharacterized protein	0.213 - BLOC-1 subunit BLS1	x	GLOB	206697	72.11
VNE69_04119	uncharacterized membrane protein	0.261 - DUF418 domain-containing protein	y	TM	2840	81.67
VNE69_04120	tRNA-dihydrouridine synthase	0.490 - EC:1.3.1.- pyrimidine deaminase/reductase	x	GLOB	126921	93.96
VNE69_04121	uncharacterized protein	0.024 - 30S ribosomal protein S8	x	GLOB	690	62.58
VNE69_04122	ubiquitin carboxyl-terminal hydrolase	0.430 - Ubiquitin carboxyl-terminal hydrolase		GLOB	31	72.22
VNE69_04123	uncharacterized protein	0.143 - hypothetical protein	y	GLOB	126554	60.66
VNE69_04124	small nuclear ribonucleoprotein F (RUXF)	0.585 - Sm protein F		GLOB	37050	91.91
VNE69_04125	T-complex protein 1 subunit theta (CCT8)	0.149 - Cullin-domain-containing protein	x	GLOB	37415	83.94
VNE69_04126	ribosomal protein eS27	0.537 - 40S ribosomal protein S27	e	GLOB	762240	83.14
VNE69_04127	uncharacterized protein	0.440 - hypothetical protein	y	GLOB	447	83.48
VNE69_04128	ATP-dependent RNA helicase MTR4	0.238 - ATP-dependent RNA helicase DOB1		GLOB	1567	86.92
VNE69_04129	structural maintenance of chromosomes protein	0.331 - SMC hinge domain-containing protein		GLOB	13302	77.56
VNE69_04130	putative translocation protein SEC66	0.165 - hypothetical protein	x	SP	254113	79.12
VNE69_04131	homeobox domain-containing protein 11	0.622 - Homeobox domain-containing protein		GLOB	149104	83.79
VNE69_04132	signal recognition particle 54 kDa (SRP54)	0.753 - Signal recognition particle 54 kDa protein		GLOB	35566	77.42
VNE69_04133	uncharacterized protein	0.683 - hypothetical protein	y	GLOB	3869	63.04
VNE69_04134	60S acidic ribosomal protein P0 (RLA0)	0.540 - RL10P_insert domain-containing protein		GLOB	11888	89.99
VNE69_04135	WD40 repeat domain-containing protein	0.097 - WD_REPEATS_REGION domain-containing protein		GLOB	2141	90.17
VNE69_04136	myosin heavy chain	0.250 - Myosin motor domain-containing protein		GLOB	65605	69.79
VNE69_04137	transcription initiation factor TFIID subunit 12 (TAF12)	0.246 - TFIID_20kDa domain-containing protein		GLOB	2376	90.19
VNE69_04138	uncharacterized protein	0.064 - hypothetical protein	y	GLOB	1590	80.26
VNE69_04139	hypothetical membrane protein	0.051 - DUF3290 domain-containing protein	y	TM	14189	76.85
VNE69_04140	DNA-directed RNA polymerase I subunit (RPA49)	0.038 - RNA polymerase II subunit B1 CTD phosphatase RPAP2 homolog	x	GLOB	26461	77.65
VNE69_04141	hypothetical protein	0.236 - LEM domain-containing protein	x	GLOB	1982	52.02
VNE69_04142	DNA topoisomerase 3	0.517 - DNA topoisomerase		GLOB	4425	85.74
VNE69_04143	hypothetical protein	0.076 - hypothetical protein	y	GLOB	3	73.71
VNE69_04144	hypothetical protein	0.185 - Transcriptional regulator	x	GLOB		74.39
VNE69_04145	reverse transcriptase domain-containing protein	0.423 - Reverse transcriptase domain-containing protein		GLOB		53.94
VNE69_04146	reverse transcriptase	0.118 - Hypothetical protein	x	GLOB		72.89
VNE69_04147	DNA polymerase kappa	0.984 - DNA polymerase kappa		GLOB	1104	84.25
VNE69_04148	DNA-damage inducible DDI1 domain-containing protein	0.449 - Peptidase A2 domain-containing protein		GLOB	81	66.76
VNE69_04149	DDE-TNP-IS1595 domain-containing protein	0.880 - DDE_Tnp_IS1595 domain-containing protein		GLOB	271	66.29
VNE69_04150	MULE domain-containing protein	0.544 - MULE domain-containing protein		GLOB		63.23
VNE69_04151	hypothetical protein	0.063 - DUF3475 domain-containing protein	y	GLOB	29	43.68
VNE69_04152	chromobox domain-containing protein	0.598 - Chromo domain-containing protein		GLOB	7870	46.87
VNE69_04153	uncharacterized protein	0.535 - Hypothetical protein	y	GLOB		42.54
VNE69_04154	DDE-TNP-IS1595 domain-containing protein	0.686 - LAGLIDADG_2 domain-containing protein		GLOB		66.27
VNE69_04155	hypothetical protein	0.206 - DUF4265 domain-containing protein	y	GLOB		44.3
VNE69_04156	homeobox domain-containing protein 10	0.832 - Homeobox domain-containing protein		GLOB	1	81.24
VNE69_04157	hypothetical protein	0.071 - DUF3475 domain-containing protein	y	GLOB	88	55.95
VNE69_04158	hypothetical protein	0.206 - DUF4265 domain-containing protein	y	GLOB		44.91
VNE69_04159	integrase catalytic domain-containing protein	0.627 - Integrase catalytic domain-containing protein		GLOB	129	46.15
VNE69_04160	homeobox domain-containing protein 9	0.847 - Homeobox domain-containing protein		GLOB		74.79
VNE69_04161	transketolase (TKT)	0.486 - EC:2.2.1.1 Transketolase		GLOB	48507	95.57
VNE69_04162	thymidine kinase	0.519 - EC:2.7.1.21 thymidine kinase		GLOB	550	88.16
VNE69_04163	CAAX prenyl protease 1-like protein	0.634 - Peptidase_M48 domain-containing protein		GLOB	283	82.38
VNE69_04164	pre-mRNA-splicing factor 8 PRPF8 (PRP8)	0.137 - AAA domain-containing protein	x	GLOB	683	71.67
VNE69_04165	uncharacterized protein	0.088 - hypothetical protein	y	GLOB	4861	67.19
VNE69_04166	eukaryotic translation initiation factor 6 (EIF6)	0.568 - EIF-6		GLOB	50046	90.72
VNE69_04167	transmembrane EMP24 domain-containing protein	0.683 - GOLD domain-containing protein		SP+TM	5848	72.16
VNE69_04168	hypothetical membrane protein	0.183 - PIR Superfamily Protein	x	TM	1916	50.16
VNE69_04169	DDE-TNP-IS1595 domain-containing protein	0.144 - HTH_Tnp_ISL3 domain-containing protein		GLOB		77.7
VNE69_04170	6-phosphogluconolactonase (6PGL)	0.280 - 6-phosphogluconolactonase		GLOB	470	95.49
VNE69_04171	ribosomal protein eL22	0.713 - 60S ribosomal protein L22	e	GLOB	186883	80.12
VNE69_04172	uncharacterized protein	0.071 - THAP-type domain-containing protein	x	GLOB	9441	71.21
VNE69_04173	U3 small nucleolar ribonucleoprotein protein IMP4	0.589 - Brix domain-containing protein		GLOB	229722	85.4
VNE69_04174	CAAX prenyl protease domain-containing protein	0.665 - Peptidase_M48 domain-containing protein		GLOB	303	86.88
VNE69_04175	thymidine kinase	0.550 - EC:2.7.1.21 thymidine kinase		GLOB	1619	87.04
VNE69_04176	nucleolar protein 58 (NOP58)	0.474 - Nop domain-containing protein		GLOB	20202	81.78
VNE69_04177	elongator complex protein 4	0.210 - DUF1919 domain-containing protein	x	GLOB	8015	79.55
VNE69_04178	asparagine synthase	0.476 - Asparagine synthetase domain-containing protein		GLOB	2920	93.01
VNE69_04179	hypothetical protein	0.421 - Oocyst capsule protein,	x, z	GLOB	828	31.48
VNE69_04180	DNA replication licensing factor MCM2	0.480 - DNA replication licensing factor MCM2		GLOB	44344	76.51
VNE69_04181	uncharacterized protein	0.041 - hypothetical protein	y	GLOB	9306	89.53
VNE69_04182	E3 ubiquitin-protein ligase RFWD3	0.834 - RING-type domain-containing protein		GLOB	724	86.56
VNE69_04183	enolase	0.346 - TPR_REGION domain-containing protein		GLOB	1602	87.47
VNE69_04184	hypothetical protein	0.145 - hypothetical protein	y	GLOB	3237	69.79
VNE69_04185	hypothetical protein	0.054 - YaaL family protein	x	GLOB	16952	84.48
VNE69_04186	hypothetical protein	0.037 - hypothetical protein	y	GLOB	33577	83.58
VNE69_04187	hypothetical protein	0.269 - Reticulocyte binding protein,	x	GLOB	10996	52.86
VNE69_04188	hypothetical protein	0.064 - Cactin_mid domain-containing protein	x	GLOB	11528	65.22
VNE69_04189	protein kish	0.986 - Protein kish		SP+TM		77.47
VNE69_04190	V-type proton ATPase 21 kDa proteolipid subunit	0.182 - ATPase		SP+TM	409	87.29
VNE69_04191	general transcription and DNA repair factor IIH helicase subunit XPD (RAD3)	0.746 - General transcription and DNA repair factor IIH helicase subunit XPD		GLOB	6248	87.53
VNE69_04192	eukaryotic translation initiation factor 2 subunit beta	0.338 - EIF2B_5 domain-containing protein		GLOB	7003	75.74
VNE69_04193	armadillo repeat-containing protein	0.108 - EC:2.7.11.1 non-specific serine/threonine protein kinase	x	GLOB	1775	81.13
VNE69_04194	RNA-binding protein	0.391 - RRM domain-containing protein, RNA recognition motif		GLOB	1910908	50.56
VNE69_04195	polar tube protein 1 (PTP1)	0.046 - Vegetative cell wall protein gp1	x	SP	157592	42.88
VNE69_04196	hypothetical protein	0.165 - Oocyst capsule protein	x, z	GLOB	1081	33.66
VNE69_04197	hypothetical protein	0.034 - Exported protein	y	GLOB	198	36.82
VNE69_04198	hypothetical protein	0.119 - hypothetical protein	y	GLOB	218	47.18
VNE69_04199	hypothetical protein	0.129 - Oocyst capsule protein	x, z	GLOB	675	31.56
VNE69_04200	polar tube protein 2 (PTP2)	0.559 - Polar tube protein 2		SP	38704	33.65
VNE69_04201	transcription factor DP1 (TFDP1)	0.213 - E2F_TDP domain-containing protein		GLOB	750	82.39
VNE69_04202	leucine-tRNA ligase (LARS1)	0.578 - Leucyl-tRNA synthetase		GLOB	2857	89.07
VNE69_04203	zinc finger C3H domain-containing protein	0.335 - Zinc finger protein,		GLOB	168	59.73
VNE69_04204	uncharacterized protein	0.115 - hypothetical protein	y	GLOB	206	77.82
VNE69_04205	uncharacterized protein	0.078 - hypothetical protein	y	GLOB	21	84.76
VNE69_04206	hypothetical protein	0.505 - hypothetical protein	y	GLOB	116	33.28
VNE69_04207	uncharacterized protein	0.086 - MI domain-containing protein	x	GLOB	603	77.65
VNE69_04208	eukaryotic translation initiation factor 4G (Eif4g)	0.347 - MIF4G domain-containing protein		GLOB	4511	62.85
VNE69_04209	DPH3-like protein	0.755 - DPH-type MB domain-containing protein		GLOB	11316	83.87
VNE69_04210	hypothetical SP-containing protein	0.544 - Ricin B-type lectin domain-containing protein	x	SP	10996	48.31
VNE69_04211	NAP family protein	0.093 - hypothetical protein	x	GLOB	9631	92.45
VNE69_04212	uncharacterized protein	0.048 - RanBP2-type domain-containing protein	x	GLOB	39672	73.29
VNE69_04213	hypothetical protein	0.428 - Apolipophorin	x, z	GLOB	20406	38.25
VNE69_04214	hypothetical protein	0.037 - SCP2 domain-containing protein	x	GLOB	14	35.74
VNE69_04215	hypothetical SP-containing protein	0.162 - hypothetical protein	y	SP	18	30.26
VNE69_04216	hypothetical protein	0.049 - Pv-fam-d protein	x	GLOB	47	40.3
VNE69_04217	hypothetical protein	0.409 - Oocyst capsule protein	x, z	GLOB	25363	32.01
VNE69_04218	hypothetical protein	0.290 - hypothetical protein	y	GLOB	48	49.99
VNE69_04219	hypothetical protein	0.026 - TPR_REGION domain-containing protein	x	TM	49	28.24
VNE69_04220	hypothetical protein	0.117 - Hypothetical protein	y	GLOB		35.4
VNE69_04221	uncharacterized protein	0.151 - Smr domain-containing protein	x	GLOB		43.82
VNE69_04222	hypothetical protein	0.083 - High molecular weight rhoptry protein 2,	x, z	GLOB	7612	35.26
VNE69_05001	Rho Ras-like GTP-binding protein	0.068 - Rho family GTPase		GLOB	436516	86.61
VNE69_05002	hypothetical protein	0.062 - High molecular weight rhoptry protein 2	x, z	GLOB	2132	31.98
VNE69_05003	hypothetical protein	0.039 - Secreted protein	y	GLOB	277	31.68
VNE69_05004	hypothetical membrane protein	0.189 - PIR Superfamily Protein	x	TM	4849	69.54
VNE69_05005	integrase RTL1	0.838 - Integrase catalytic domain-containing protein		GLOB	288	79.06
VNE69_05006	reverse transcriptase	0.536 - Reverse transcriptase domain-containing protein		GLOB		67.44
VNE69_05007	sodium-coupled neutral amino acid transporter	0.455 - Aa_trans domain-containing protein	x	TM	205439	90.43
VNE69_05008	ER lumen protein-retaining receptor 2 (ERD2)	0.450 - ER lumen protein-retaining receptor		TM	295862	91.8
VNE69_05009	mRNA export factor (GLE2)	0.320 - WD_REPEATS_REGION domain-containing protein		GLOB	7208	93.9
VNE69_05010	uncharacterized SP-containing protein	0.361 - Secreted ookinete protein,	x, z	SP	4810	36.34
VNE69_05011	nucleoside diphosphate kinase (NME3)	0.260 - EC:2.7.4.6 nucleoside-diphosphate kinase		GLOB	23464	96.2
VNE69_05012	poly(A) RNA polymerase protein (PAPD5)	0.407 - EC:2.7.7.19 polynucleotide adenylyltransferase PAP domain		GLOB	15471	68.62
VNE69_05013	CCR4/NOT transcription complex subunit 3	0.776 - NOT2_3_5 domain-containing protein		GLOB	2648	80.9
VNE69_05014	hemolysin III-like putative integral membrane protein	0.178 - Hemolysin-III related		TM	872	94.59
VNE69_05015	deoxyhypusine hydroxylase (DOHH)	0.253 - DOHH		GLOB	162251	96.44
VNE69_05016	diphthamide biosynthesis enzyme (DPH1)	0.523 - 2-(3-amino-3-carboxypropyl)histidine synthase subunit 1 = DPH1		GLOB	9039	92.84
VNE69_05017	uncharacterized protein	0.693 - CDT1 domain-containing protein	x	GLOB	44352	61.81
VNE69_05018	DNA replication complex GINS protein (PSF2)	0.635 - DNA replication complex GINS protein PSF3		GLOB	3313	90.68
VNE69_05019	vacuolar transporter chaperone 4 (VTC4)	0.395 - SPX domain-containing protein		TM	2246	83.43
VNE69_05020	cell division cycle protein 23-like protein	0.221 - TPR_REGION domain-containing protein		GLOB	1272	93.16
VNE69_05021	uncharacterized protein	0.411 - C2H2-type domain-containing protein	x	GLOB	18892	53.03
VNE69_05022	eukaryotic peptide chain release factor GTP-binding subunit (ERF3A)	0.184 - hypothetical protein	x	GLOB	57344	90.31
VNE69_05023	ribosomal protein eS26	0.971 - 40S ribosomal protein S26	e	GLOB	1009601	85.69
VNE69_05024	CDC50-like protein	0.069 - Transmembrane protein	x	TM	902	90.36
VNE69_05025	ATP-binding cassette sub-family F (ABCF3)	0.255 - ABC transporter domain-containing protein		GLOB	14815	81.77
VNE69_05026	uncharacterized protein	0.958 - DUF2439 domain-containing protein	y	GLOB	5258	70.16
VNE69_05027	Rqc2 RqcH-like protein	0.133 - Ribosome quality control complex subunit 2		GLOB	1521	77.65
VNE69_05028	Obg-like ATPase 1	0.294 - Obg-like ATPase 1		GLOB	23413	86.49
VNE69_05029	hypothetical protein	0.058 - UPF0158 protein	x	GLOB	492	54.11
VNE69_05030	prp pol polyprotein-like	0.247 - Retrotransposable element		GLOB	48	76.09
VNE69_05031	reverse transcriptase	0.059 - Retrotrans_gag domain-containing protein		GLOB		83.54
VNE69_05032	reverse transcriptase	0.518 - Reverse transcriptase		GLOB		72.47
VNE69_05033	hypothetical protein	0.819 - C2H2-type domain-containing protein	x	GLOB	5481	53.81
VNE69_05034	uncharacterized protein	0.093 - Transposase	x	GLOB	11	66.85
VNE69_05035	reverse transcriptase	0.020 - Reverse transcriptase domain-containing protein		GLOB	4383	56.47
VNE69_05036	reverse trancriptase	0.375 - Smr domain-containing protein	x	GLOB		54.22
VNE69_05037	ubiquitin carboxyl-terminal hydrolase (UBP14)	0.601 - EC:3.4.19.12 Ubiquitinyl hydrolase 1		GLOB	2728	88.63
VNE69_05038	eukaryotic peptide chain release factor subunit 1 (ETF1)	0.208 - Peptide chain release factor 1		GLOB	117695	83.92
VNE69_05039	SWI/SNF complex subunit SMARCC2	0.157 - SANT domain-containing protein		GLOB	20890	74.13
VNE69_05040	hypothetical protein	0.072 - Acetyltransferase	x	GLOB		37.13
VNE69_05041	hypothetical protein	0.073 - hypothetical protein	y	GLOB	122	40.37
VNE69_05042	uncharacterized protein	0.365 - Hypothetical protein	y	GLOB		44.92
VNE69_05043	hypothetical protein	0.438 - hypothetical protein	y	GLOB	2	38.59
VNE69_05044	hypothetical protein	0.362 - hypothetical protein	y	GLOB		35.56
VNE69_05045	hypothetical SP-containing protein	0.220 - Ig-like domain-containing protein	x	SP	32	34.89
VNE69_05046	hypothetical SP-containing membrane protein	0.543 - Plasmodium vivax Vir protein,	x, z	SP+TM	705	31.48
VNE69_05047	hypothetical SP-containing membrane protein	0.281 - Variable surface protein	y	SP+TM	1	42.8
VNE69_05048	reticulum transmembrane protein YET-like	0.953 - Endoplasmic reticulum transmembrane protein		TM	1309	85.98
VNE69_05049	DNA polymerase alpha/epsilon-like protein	0.038 - MIR domain-containing protein	x	GLOB	2658	52.49
VNE69_05050	G-protein-signaling modulator 2	0.625 - TPR_REGION domain-containing protein		GLOB	264394	90.8
VNE69_05051	segregation and condensation protein B	0.443 - DUF3791 domain-containing protein	x	GLOB	731628	89.92
VNE69_05052	V-type proton ATPase subunit E 1 (VMA4)	0.453 - V-type proton ATPase subunit E		GLOB	346294	90.23
VNE69_05053	ribosome-interacting GTPase 1 (DRG1)	0.209 - Developmentally-regulated GTP-binding protein 1		GLOB	42469	85.28
VNE69_05054	actin related protein 5 (ACTR5)	0.293 - Actin-like protein,		GLOB	5475	78.15
VNE69_05055	protein regulator of cytokinesis 1 (Prc1)	0.165 - Reticulocyte binding protein,	x	GLOB	3710	77.9
VNE69_05056	trafficking protein particle complex subunit 2 (TRAPPC2)	0.049 - hypothetical protein	x	GLOB	7305	89.33
VNE69_05057	CCAAT-binding factor complex subunit HapE	0.325 - CBFD_NFYB_HMF domain-containing protein	x	GLOB	36743	75.23
VNE69_05058	suppressor of disruption of TFIIS (SDT1)	0.381 - Pyrimidine 5-nucleotidase		GLOB	5146	95.56
VNE69_05059	hypothetical protein	0.590 - Hypothetical protein	y	GLOB		43.4
VNE69_05060	hypothetical protein	0.065 - Lon proteolytic domain-containing protein	x	GLOB	164	52.4
VNE69_05061	endonuclease reverse transcriptase	0.029 - ACT domain-containing protein	x	GLOB		69.47
VNE69_05062	uncharacterized protein	0.040 - DUF3627 domain-containing protein	x	GLOB		47.22
VNE69_05063	hypothetical protein	0.098 - Rh5 domain-containing protein	x	GLOB	1166	32.14
VNE69_05064	uncharacterized protein	0.054 - TetR/AcrR family transcriptional regulator	x, z	GLOB		62.7
VNE69_05065	uncharacterized protein	0.056 - BRCT domain-containing protein	x	GLOB		57.08
VNE69_05066	uncharacterized protein	0.403 - Hypothetical protein	y	GLOB		80.65
VNE69_05067	hypothetical protein	0.152 - High molecular weight rhoptry protein 2	x, z	GLOB	1386	31.61
VNE69_05068	putative reverse transcriptase	0.478 - Reverse transcriptase domain-containing protein		GLOB	2824	39.53
VNE69_05069	hypothetical protein	0.131 - High molecular weight rhoptry protein 2	x, z	GLOB	419	30.84
VNE69_05070	hypothetical protein	0.426 - hypothetical protein	y	SP	67	35.99
VNE69_05071	hypothetical protein	0.100 - GH	x	GLOB	4	62.7
VNE69_05072	phosphoglycerate kinase (pgk)	0.525 - Phosphoglycerate kinase		GLOB	21388	95.24
VNE69_05073	exopolyphosphatase (PRUNE)	0.396 - DHH domain-containing protein		GLOB	4629	92.75
VNE69_05074	Rho GTPAse activating protein	0.665 - GRAM domain-containing protein found in glucosyltransferases, myotubularins and other putative membrane-associated proteins	x	GLOB	275	85.84
VNE69_05075	ribosome biogenesis protein MRT4	0.417 - 50S ribosomal protein L10	x	GLOB	526366	90.33
VNE69_05076	UTP-glucose-1-phosphate uridylyltransferase (UGP1)	0.519 - UTP--glucose-1-phosphate uridylyltransferase		GLOB	41130	90.87
VNE69_05077	peptidoglycan N-acetlyglucosamine deacetlyase	0.349 - NodB homology domain-containing protein		SP	922	69.59
VNE69_05078	hypothetical protein	0.325 - EC:2.7.11.1	x	GLOB		N/A
VNE69_05079	transcription initiation factor TFIID subunit 7 (TAF7)	0.579 - TAFII55_N domain-containing protein		GLOB	484	84.68
VNE69_05080	uncharacterized protein	0.390 - BTP domain-containing protein	x	GLOB	7915	52.19
VNE69_05081	uncharacterized membrane protein	0.271 - Vesicle transport protein USE1	x	TM	12465	70.23
VNE69_05082	transcription factor IIIB 70 kDa subunit (BRF1)	0.183 - Transcription factor IIIB 90 kDa subunit		GLOB	80610	80.96
VNE69_05083	protein phosphatase 1 regulatory subunit 7	0.398 - Leucine-rich repeat domain-containing protein		GLOB	176	95.9
VNE69_05084	hypothetical protein	0.253 - hypothetical protein	y	GLOB	851	70.44
VNE69_05085	exportin-1	0.132 - EC:2.7.11.1 non-specific serine/threonine protein kinase	x	GLOB	8407	87.3
VNE69_05086	spore wall protein 7	0.771 - hypothetical protein	x	SP	3879	83.28
VNE69_05087	hypothetical protein	0.091 - Secreted ookinete protein,	x, z	GLOB	745	32.89
VNE69_05088	hypothetical protein	0.028 - hypothetical protein	y	GLOB	397	39.25
VNE69_05089	ribosome biogenesis protein YTM1	0.042 - Regulator of chromosome condensation (RCC1) repeat family protein	x	GLOB	18223	84.26
VNE69_05090	ribosome biogenesis protein FCF1	0.392 - PINc domain-containing protein		GLOB	20855	77.89
VNE69_05091	spore wall protein 26	0.148 - hypothetical protein	x	GLOB	6247	75.3
VNE69_05092	gamma-tubulin complex component 2	0.684 - Spindle pole body component Involved in microtubule organization by the microtubule organizing center, the spindle pole body		GLOB	40	65.91
VNE69_05093	origin recognition complex subunit 4	0.218 - Transcriptional regulator	x	GLOB	44	81.55
VNE69_05094	ubiquitin thioesterase OTUB1	0.522 - EC:3.4.19.12 Ubiquitinyl hydrolase 1		GLOB	7636	95.62
VNE69_05095	Rho GTPase-activating protein 12	0.368 - Rho-GAP domain-containing protein		GLOB	2911	86.31
VNE69_05096	ribosomal protein L1	0.124 - 60S ribosomal protein L10a	e	GLOB	266036	87.05
VNE69_05097	hypothetical protein	0.038 - Origin recognition complex subunit 1	x	SP+TM		30.15
VNE69_05098	HECT domain-containing protein	0.618 - hypothetical protein	x	GLOB	204	84.07
VNE69_05099	putative GPI-anchored wall transfer protein	0.515 - GPI-anchored wall transfer protein 1,		TM	20	85.67
VNE69_05100	ribosomal large subunit pseudouridine synthase	0.276 - Pseudouridine synthase		GLOB	2833	89.18
VNE69_05101	ribosomal protein eS6	0.906 - 40S ribosomal protein S6	e	GLOB	51524	90.73
VNE69_05102	Baculoviral IAP repeat-containing protein 5 (BIRC5)	0.155 - Baculoviral IAP repeat-containing protein 5		GLOB	250	85.29
VNE69_05103	U4/U6 snRNA-associated-splicing factor (PRP24)	0.295 - hypothetical protein	x	GLOB	224	81.61
VNE69_05104	glucose-6-phosphate isomerase (pgi)	0.213 - EC:5.3.1.9 glucose-6-phosphate isomerase		GLOB	10644	96.62
VNE69_05105	serine/threonine-protein kinase WNK3	0.191 - Protein kinase domain-containing protein		GLOB	9515	72.71
VNE69_05106	N-alpha-acetlytransferase 50 (NAT5)	0.438 - N-acetyltransferase domain-containing protein		GLOB	225	93.07
VNE69_05107	uncharacterized protein	0.027 - Conserved domain protein	y	GLOB	4238	75.29
VNE69_05108	Ran GTPase-activating protein 1 (rna1)	0.274 - Ran GTPase-activating protein 1		GLOB	18534	92.79
VNE69_05109	zinc finger C2H2 protein	0.885 - C2H2-type domain-containing protein		GLOB		65.75
VNE69_05110	zinc finger C2H2 domain-containing protein	0.077 - C2H2-type domain-containing protein		GLOB	1331	65.19
VNE69_05111	zinc finger C2H2 domain-containing protein	0.871 - C2H2-type domain-containing protein		GLOB	15492	59.08
VNE69_05112	hypothetical protein	0.157 - Zn(2)-C6 fungal-type domain-containing protein	x	GLOB	2623	43.71
VNE69_05113	Rho GTPase activating protein	0.567 - Rho-GAP domain-containing protein		GLOB	4173	90.04
VNE69_05114	hypothetical protein	0.076 - hypothetical protein	y	GLOB	21766	72.29
VNE69_05115	hypothetical protein	0.527 - hypothetical protein	y	GLOB	3862	78.11
VNE69_05116	sumo-specific peptidase 1 (SENP1)	0.531 - ULP_PROTEASE domain-containing protein		GLOB	348	65.79
VNE69_05117	DNA replication licensing factor MCM6	0.577 - DNA helicase		GLOB	12751	79.3
VNE69_05118	nucleolar GTP-binding protein 1 (GTPBP4)	0.902 - Nucleolar GTP-binding protein 1		GLOB	166727	79.58
VNE69_05119	anaphase-promoting complex subunit 10	0.628 - DOC domain-containing protein		GLOB	129	93.89
VNE69_05120	retrovirus-related pol polyprotein from transposon Pr125pol	0.246 - Reverse transcriptase		GLOB	1644	78.38
VNE69_05121	DNA polymerase alpha catalytic subunit (pol1)	0.544 - DNA polymerase		GLOB	125	81.84
VNE69_05122	asparagine synthetase a (ASNA)	0.445 - Asparagine synthetase A		GLOB	4407	95.37
VNE69_05123	ADP-ribosylation factor-like protein	0.201 - ADP-ribosylation factor,		GLOB	700	91.66
VNE69_05124	uncharacterized protein	0.035 - Conserved domain protein	y	GLOB	141	56.64
VNE69_05125	DNA-directed RNA polymerase III subunit (RPC9)	0.242 - RNA polymerase Rpb4		GLOB	325	84.98
VNE69_05126	WD40 repeat domain-containing protein	0.362 - WD_REPEATS_REGION domain-containing protein		GLOB	774	89.71
VNE69_05127	H/ACA ribonucleoprotein complex subunit CBF5	0.649 - H/ACA ribonucleoprotein complex subunit CBF5		GLOB	3595	92.48
VNE69_05128	proliferating cellular nuclear antigen 1 (PCNA)	0.494 - Proliferating cell nuclear antigen		GLOB	2608	83.01
VNE69_05129	ribonuclease Z	0.290 - Ribonuclease Z		GLOB	803	89.26
VNE69_05130	serine/threonine-protein kinase (RIO1)	0.558 - EC:2.7.11.1 non-specific serine/threonine protein kinase		GLOB	10446	66.97
VNE69_05131	hypothetical protein	0.060 - RAB6-interacting golgin	x	GLOB	9321	69.18
VNE69_05132	RNA-dependent RNA polymerase	0.132 - Pentapeptide repeat-containing protein	x	GLOB		53.21
VNE69_05133	hypothetical protein	0.112 - hypothetical protein	y	GLOB	6010	36.84
VNE69_05134	polyribonucleotide 5'-hydroxyl-kinase (CLP1)	0.241 - CLP1_P domain-containing protein		GLOB	232	92.65
VNE69_05135	E3 ubiquitin-protein ligase listerin (LTN1)	0.417 - RING-type E3 ubiquitin transferase listerin		GLOB	8221	72.03
VNE69_05136	DNA-binding protein SMUBP-2	0.176 - DNA helicase		GLOB	2650	87.72
VNE69_05137	hypothetical protein	0.045 - RING-type domain-containing protein	x	GLOB		32.1
VNE69_05138	hypothetical SP-containing membrane protein	0.147 - Unspecified product	y	SP+TM	420	35.81
VNE69_05139	hypothetical protein	0.176 - hypothetical protein	y	GLOB	173	30.82
VNE69_05140	hypothetical protein	0.070 - Exported protein	y	GLOB	57	32.41
VNE69_05141	ribosome biogenesis protein BMS1	0.231 - DUF663 domain-containing protein	x	GLOB	43990	76.39
VNE69_05142	restin	0.919 - CAP-Gly domain-containing protein		GLOB	3069	82.53
VNE69_05143	BUD32 protein kinase	0.550 - EC:2.7.11.1		GLOB		93.77
VNE69_05144	exosome complex component (RRP45)	0.247 - Exosome complex component RRP45,		GLOB	5171	92.42
VNE69_05145	putative methyltransferase BUD23	0.344 - Methyltransf_11 domain-containing protein		GLOB	15857	92.92
VNE69_05146	transitional endoplasmic reticulum ATPase CDC48-like protein	0.096 - AAA family ATPase		GLOB	52938	83.19
VNE69_05147	cytoplasmic tyrosyl-tRNA synthetase (YARS)	0.183 - EC:6.1.1.1 tyrosine-tRNA ligase		GLOB	34883	92.21
VNE69_05148	deoxyuridine triphosphatase (dut)	0.278 - EC:3.6.1.23 dUTP diphosphatase		GLOB	9175	90.68
VNE69_05149	U3 small nucleolar RNA-associated protein 12 (UTP12)	0.485 - WD_REPEATS_REGION domain-containing protein		GLOB	12910	84.18
VNE69_05150	eukaryotic translation initiation factor 3 subunit B	0.228 - WD_REPEATS_REGION domain-containing protein	x	GLOB	86702	81.4
VNE69_05151	nucleoporin NUP157/170	0.077 - Vps8 domain-containing protein	x	GLOB	4695	88.17
VNE69_05152	mitochondrial translocase (TOMM40L)	0.080 - Voltage-dependent anion-selective channel	x	GLOB	2673	86.71
VNE69_05153	diphosphomevalonate decarboxylase (MVD)	0.506 - EC:4.1.1.33 Diphosphomevalonate decarboxylase		GLOB	1010	93.69
VNE69_05154	hypothetical protein	0.123 - YlbF family regulator	x	GLOB	78732	65.72
VNE69_05155	hypothetical protein	0.084 - hypothetical protein	y	GLOB	17	42.64
VNE69_05156	death-associated protein kinase 2	0.211 - EC:2.7.11.1 non-specific serine/threonine protein kinase		GLOB	3025	92.05
VNE69_05157	WD40 repeat domain-containing protein	0.253 - WD_REPEATS_REGION domain-containing protein		GLOB	2397	48.01
VNE69_05158	hypothetical protein	0.070 - KTSC domain-containing protein	x	GLOB	1728	41.96
VNE69_05159	sorting nexin-3 (SNX24)	0.522 - PX domain-containing protein		GLOB	2298	93.15
VNE69_05160	uncharacterized membrane protein	0.513 - T-SNARE coiled-coil homology domain-containing protein	x	TM	57348	71.43
VNE69_05161	SGT1-like protein	0.841 - SGS domain-containing protein		GLOB	1064	80.09
VNE69_05162	serine/threonine-protein phosphatase 2A 55 kDa regulatory subunit B (CDC55)	0.321 - Serine/threonine-protein phosphatase 2A 55 kDa regulatory subunit B		GLOB	7073	89.5
VNE69_05163	6-phosphogluconate dehydrogenase, decarboxylating (gnd)	0.515 - EC:1.1.1.44 6-phosphogluconic dehydrogenase		GLOB	22934	96.75
VNE69_05164	hypothetical protein	0.125 - hypothetical protein	y	GLOB	298	33.04
VNE69_05165	hypothetical protein	0.069 - TPR_REGION domain-containing protein	x	GLOB	42461	30.7
VNE69_05166	hypothetical SP-containing protein	0.059 - GH (Growth hormone?)	x	GLOB	5349	28.96
VNE69_05167	hypothetical protein	0.210 - Oocyst capsule protein	x, z	GLOB	302	30.26
VNE69_05168	hypothetical protein	0.229 - Hypothetical protein	y	SP		59.82
VNE69_05169	hypothetical protein	0.106 - hypothetical protein	y	GLOB	42	30.77
VNE69_05170	hypothetical protein	0.570 - PRESAN domain-containing protein	x	GLOB	7950	40.76
VNE69_05171	protein translocase SEC61 complex gamma subunit	0.296 - Protein transport protein Sec61 subunit gamma		TM	8059	86.08
VNE69_05172	nucleus export protein	0.488 - Nucleus export protein BRL1		TM	26167	72.59
VNE69_05173	tRNA pseudouridylate synthase D (truD)	0.561 - TRUD domain-containing protein		GLOB	809	80.72
VNE69_05174	ribosomal protein eL21	0.292 - 60S ribosomal protein L21	e	GLOB	161879	90.69
VNE69_05175	ribosomal protein uS4	0.343 - 40S ribosomal protein S9	e	GLOB	130028	87.27
VNE69_05176	hypothetical protein	0.027 - Lon proteolytic domain-containing protein	x	GLOB	11011	32.82
VNE69_05177	hypothetical protein	0.065 - RAP domain-containing protein	x	GLOB	213	32.8
VNE69_05178	hypothetical membrane protein	0.119 - Tim44 domain-containing protein	x	TM	77128	47.14
VNE69_05179	phosphatidylinositol transfer protein	0.430 - CYTH domain-containing protein	x	GLOB	1969	92.01
VNE69_05180	exosome RNA helicase MTR4	0.095 - XPGI domain-containing protein	x	GLOB	3420	77.34
VNE69_05181	zinc-dependent metalloproteinase	0.193 - Peptidase M12B domain-containing protein zinc-binding metallo-peptidase		SP	614	74.19
VNE69_05182	hypothetical SP-containing membrane protein	0.062 - hypothetical membrane protein	y	SP+TM	158	41.79
VNE69_05183	U3 small nucleolar RNA-associated protein 21 (UTP21)	0.192 - WD_REPEATS_REGION domain-containing protein		GLOB	7145	81.48
VNE69_05184	replication protein A 32 kDa subunit	0.187 - OB domain-containing protein		GLOB	375	90.37
VNE69_05185	hypothetical protein	0.250 - Unspecified product	y	SP+TM		35.79
VNE69_05186	hypothetical protein	0.038 - Transposase	x	GLOB	320	59.87
VNE69_05187	hypothetical protein	0.025 - Reverse transcriptase	x	GLOB	13	48.86
VNE69_05188	hypothetical membrane protein	0.413 - PIR Superfamily Protein	x	TM	6	33.22
VNE69_05189	hypothetical protein	0.113 - Transposase	x	GLOB	55	71.64
VNE69_05190	hypothetical SP-containing membrane protein	0.267 - PIR protein	x	SP+TM	76	31.01
VNE69_05191	hypothetical SP-containing membrane protein	0.252 - Variable surface protein	y	SP+TM	629	37.74
VNE69_05192	hypothetical SP-containing protein	0.135 - Variable surface protein	y	SP	1105	35.14
VNE69_05193	hypothetical SP-containing membrane protein	0.164 - ODV-E66 Occlusion-derived virus envelope protein E66	x, z	SP+TM	58	40.54
VNE69_05194	hypothetical SP-containing membrane protein	0.066 - PIR protein	x	SP+TM	274	42
VNE69_05195	hypothetical SP-containing membrane protein	0.036 - BTB domain-containing protein	x	SP+TM	183	26.06
VNE69_05196	hypothetical SP-containing membrane protein	0.082 - Unspecified product	y	SP	28	31.97
VNE69_05197	hypothetical SP-containing membrane protein	0.185 - Variable surface protein	y	SP+TM	97	34.42
VNE69_05198	hypothetical SP-containing membrane protein	0.355 - Unspecified product	y	TM	27	37.22
VNE69_05199	hypothetical SP-containing membrane protein	0.167 - Variable surface protein	y	SP+TM		34.46
VNE69_05200	hypothetical SP-containing membrane protein	0.279 - Unspecified product	y	SP+TM		40.95
VNE69_05201	hypothetical SP-containing membrane protein	0.393 - Yir3 protein	x	SP+TM		33.84
VNE69_05202	hypothetical SP-containing membrane protein	0.241 - PIR protein	x	SP+TM	26	37.82
VNE69_05203	hypothetical SP-containing membrane protein	0.191 - Unspecified product	y	SP+TM	228	32.81
VNE69_05204	hypothetical protein	0.409 - hypothetical protein	y	GLOB	20380	34.29
VNE69_05205	hypothetical SP-containing membrane protein	0.094 - Unspecified product	y	SP+TM	104	39.57
VNE69_05206	hypothetical SP-containing membrane protein	0.447 - Variable surface protein	y	SP+TM	74	40.97
VNE69_05207	hypothetical membrane protein	0.202 - YIR protein	x	TM	1107	40.07
VNE69_05208	hypothetical SP-containing protein	0.128 - Plasmodium vivax Vir protein,	x, z	SP	111	45.52
VNE69_05209	reverse transcriptase	0.967 - Reverse transcriptase domain-containing protein		GLOB		76.75
VNE69_05210	hypothetical SP-containing membrane protein	0.833 - Variable surface protein	y	SP+TM		31.97
VNE69_05211	hypothetical SP-containing membrane protein	0.287 - Variable surface protein	y	SP+TM		32.03
VNE69_05212	hypothetical SP-containing membrane protein	0.053 - Variable surface protein	y	SP+TM	3	30.14
VNE69_05213	hypothetical protein	0.117 - Sporozoite invasion-associated protein 2	x, z	GLOB	96	34.89
VNE69_05214	hypothetical protein	0.180 - Fam-b protein	x	GLOB	8	33.22
VNE69_05215	helicase (MOT1)	0.398 - HEAT repeat domain-containing protein		GLOB	64	79.16
VNE69_05216	APC/C activator protein (CDH1)	0.553 - WD_REPEATS_REGION domain-containing protein		GLOB	2485	90.91
VNE69_05217	DNA-directed RNA polymerases I, II, and III subunit RPABC5 (polR2L)	0.162 - DNA-directed RNA polymerase II subunit RPB10		GLOB	27159	90.9
VNE69_05218	peptidyl-prolyl cis-trans isomerase NIMA-interacting 1 (PIN1)	0.555 - Peptidyl-prolyl cis-trans isomerase		GLOB	467537	93.12
VNE69_05219	minichromosome maintenance protein 5 (MCM5)	0.515 - DNA helicase		GLOB	18273	77.59
VNE69_05220	transcription initiation factor IIE subunit beta (tfa2)	0.440 - Transcription initiation factor IIE subunit beta,		GLOB	24977	77.29
VNE69_05221	hypothetical SP-containing protein	0.127 - Exported protein	y	SP	1023	45.66
VNE69_05222	hypothetical SP-containing membrane protein	0.261 - PIR protein	x	SP+TM		35.71
VNE69_05223	hypothetical SP-containing protein	0.285 - Exported protein	y	SP+TM	61	37.62
VNE69_05224	hypothetical SP-containing membrane protein	0.379 - Pv-fam-d protein	x	SP+TM	184	37.36
VNE69_05225	hypothetical SP-containing membrane protein	0.230 - Variable surface protein	y	SP+TM	34	35.04
VNE69_05226	hypothetical SP-containing membrane protein	0.167 - Variable surface protein	y	SP+TM		31.7
VNE69_05227	hypothetical SP-containing membrane protein	0.365 - PIR protein	x	SP+TM	12	36.53
VNE69_05228	hypothetical SP-containing membrane protein	0.771 - Variable surface protein	y	GLOB	72	42.84
VNE69_05229	RING finger protein 121	0.613 - RING-type domain-containing protein		TM	5299	79.08
VNE69_05230	hypothetical protein	0.146 - hypothetical protein	y	GLOB	197	72
VNE69_05231	spore wall protein 8-like protein	0.396 - DUF3795 domain-containing protein	x	GLOB	213338	73.47
VNE69_05232	uncharacterized protein	0.954 - BZIP domain-containing protein	x	GLOB	75971	76.64
VNE69_05233	Rho-related GTP-binding protein	0.083 - Ras-related protein Rab-24 (GTPase)		GLOB	153926	86.47
VNE69_05234	queuine tRNA-ribosyltransferase catalytic subunit 1 (QTRT1)	0.326 - Queuine tRNA-ribosyltransferase		GLOB	707	86.64
VNE69_05235	YEATS domain-containing protein	0.716 - Protein AF-9 homolog YEATS domain		GLOB	10642	90.62
VNE69_05236	ankyrin repeat protein	0.828 - ANK_REP_REGION domain-containing protein		GLOB	11152	61.42
VNE69_05237	nup54 domain-containing protein	0.063 - Hypothetical protein	x	GLOB		94.09
VNE69_05238	MULE domain-containing protein	0.528 - MULE domain-containing protein		GLOB		85.66
VNE69_05239	nucleoporin NUP57	0.188 - Nup54 domain-containing protein		GLOB	3299	84.85
VNE69_05240	calmodulin	0.401 - EF-hand domain-containing protein		GLOB	26711	75.62
VNE69_05241	nuclear transcription factor Y subunit (nfya-1)	0.991 - Transcriptional activator HAP2		GLOB	8128	72.22
VNE69_05242	uncharacterized SP-containing membrane protein	0.165 - Transmembrane protein,	y	SP+TM	25604	60.36
VNE69_05243	ABC transporter (ATM1-type)	0.280 - ABC transporter ATP-binding protein		TM	6522	83.78
VNE69_05244	ABC transporter (ATM1)	0.180 - ABC transporter family protein		TM	35426	88.59
VNE69_05245	ribosomal protein eL18	0.290 - 50S ribosomal protein L18e	e	GLOB	99209	83.94
VNE69_05246	endoplasmic reticulum aminopeptidase 1	0.536 - EC:3.4.11.- tripeptide aminopeptidase		SP	783	93.45
VNE69_05247	uncharacterized protein	0.343 - J domain-containing protein	x	GLOB	86	85.36
VNE69_05248	uncharacterized SP-containing membrane protein	0.035 - Integral membrane protein	y	SP+TM	85	61.65
VNE69_05249	uncharacterized protein	0.147 - Snurportin-1	x	GLOB	9872	55.87
VNE69_05250	glutaredoxin-3 (GRX3)	0.167 - Glutaredoxin-related protein		GLOB	5428	88.98
VNE69_05251	Ran-specific GTPase-activating protein	0.211 - SH2 domain-containing protein	x	GLOB	21573	55.1
VNE69_05252	transcription factor tau	0.983 - Tau95 domain-containing protein		GLOB	11128	77.47
VNE69_05253	glycerophosphoryldiester phosphodiesterase	0.243 - GP-PDE domain-containing protein		GLOB	13494	80.93
VNE69_05254	hypothetical protein	0.293 - PRESAN domain-containing protein	x	GLOB	236	39.66
VNE69_05255	hypothetical protein	0.098 - Fam-c protein	x	GLOB	188	33.32
VNE69_05256	NEDD4-like E3 ubiquitin-protein ligase (WWP2)	0.630 - HECT domain-containing protein		GLOB	330	79.64
VNE69_05257	hypothetical protein	0.086 - hypothetical protein	y	GLOB		37.76
VNE69_05258	hypothetical protein	0.040 - SAS-6_N domain-containing protein	x	GLOB	75	31.08
VNE69_05259	reverse transcriptase	0.964 - Peptidase A2 domain-containing protein	x	GLOB		60.66
VNE69_05260	hypothetical SP-containing membrane protein	0.361 - Phosphatidylinositol-glycan biosynthesis class X protein	x	SP+TM	193	29.78
VNE69_05261	hypothetical SP-containing membrane protein	0.287 - LRAT domain-containing protein	x	SP+TM	300	32.59
VNE69_05262	hypothetical protein	0.021 - Exported protein	y	GLOB	302	35.27
VNE69_05263	hypothetical protein	0.390 - EGF-like domain-containing protein	x	GLOB	159	25.85
VNE69_05264	hypothetical protein	0.047 - High molecular weight rhoptry protein 2,	x, z	GLOB	1139	31.86
VNE69_06001	hypothetical protein	0.386 - PK_Tyr_Ser-Thr domain-containing protein	x	GLOB	191	34.03
VNE69_06002	hypothetical protein	0.060 - Plasmodium vivax	x, z	GLOB	47	34.25
VNE69_06003	hypothetical protein	0.049 - RAP domain-containing protein	x	GLOB	142	32.44
VNE69_06004	hypothetical protein	0.093 - Exported protein	y	GLOB	48	32.95
VNE69_06005	E3 ubiquitin-protein ligase	0.848 - HECT domain-containing protein		GLOB	134	83.44
VNE69_06006	hypothetical protein	0.242 - Fam-f protein	x	GLOB	174	31.73
VNE69_06007	microtubule integrity protein	0.915 - Calponin-homology (CH) domain-containing protein		GLOB		61.03
VNE69_06008	uncharacterized SP-containing protein	0.437 - Fam-f protein	x	SP		30.73
VNE69_06009	hypothetical protein	0.344 - hypothetical protein	y	GLOB	70	28.23
VNE69_06010	hypothetical protein	0.517 - hypothetical protein	y	GLOB	68	36.75
VNE69_06011	hypothetical protein	0.051 - Hypothetical protein	y	GLOB		47.9
VNE69_06012	hypothetical protein	0.031 - Hypothetical protein	y	GLOB		33.84
VNE69_06013	hypothetical protein	0.061 - SUN domain-containing protein	x	GLOB		32.86
VNE69_06014	hypothetical SP-containing protein	0.076 - Hypothetical membrane protein	y	SP		40.78
VNE69_06015	hypothetical SP-containing protein	0.050 - Signal peptide-containing protein	y	SP		32.73
VNE69_06016	E3 ubiquitin-protein ligase	0.793 - HECT domain-containing protein		GLOB	154	80.74
VNE69_06017	hypothetical SP-containing protein	0.072 - DUF4833 domain-containing protein	y	SP	423	44.02
VNE69_06018	hypothetical protein	0.432 - Hypothetical protein	y	GLOB		39.01
VNE69_06019	hypothetical protein	0.406 - BTB domain-containing protein	x	GLOB	184	31.7
VNE69_06020	endonuclease	0.366 - Reverse transcriptase domain-containing protein	x	GLOB		81.83
VNE69_06021	protein PNS1	0.098 - Inner membrane protein	x	TM	1069	83.26
VNE69_06022	hypothetical protein	0.096 - Nucleotidyltransferase	x	GLOB		54.9
VNE69_06023	hypothetical protein	0.046 - CHAT domain-containing protein	x	GLOB	132	33.91
VNE69_06024	hypothetical protein	0.171 - hypothetical protein	y	GLOB	25	41.26
VNE69_06025	uncharacterized protein	0.887 - DRBM domain-containing protein	x	GLOB	10103	58.59
VNE69_06026	exonuclease 1-like protein	0.260 - XPGI domain-containing protein (domain in nucleases)	x	GLOB	6195	86.54
VNE69_06027	Rho Ras-like GTP-binding protein	0.050 - Rho family GTPase		GLOB	3188	89.9
VNE69_06028	hypothetical protein	0.073 - hypothetical protein	y	GLOB	1278	71.8
VNE69_06029	cell division cycle 5-like protein (CDC5L)	0.363 - Myb-like DNA-binding domain containing protein		GLOB	4751	72.98
VNE69_06030	uncharacterized protein	0.046 - hypothetical protein	y	GLOB	4908	80.79
VNE69_06031	replication factor C subunit 3 (RFC3)	0.368 - AAA domain-containing protein		GLOB	1591	90.92
VNE69_06032	uncharacterized protein	0.290 - Telomere_reg-2 domain-containing protein	x	GLOB	12640	77.3
VNE69_06033	DnaJ domain-containing protein	0.649 - J domain-containing protein		TM	349965	66.04
VNE69_06034	hypothetical SP-containing membrane protein	0.090 - SUN domain-containing protein	x	SP+TM	38	35.02
VNE69_06035	hypothetical protein	0.121 - Fam-f protein	x	GLOB	11533	36.74
VNE69_06036	hypothetical SP-containing membrane protein	0.048 - Ankyrin repeat protein	x	TM	126	29.89
VNE69_06037	hypothetical SP-containing membrane protein	0.091 - Unspecified product	y	SP+TM	6	31.31
VNE69_06038	hypothetical SP-containing membrane protein	0.034 - Egg protein	x, z	SP+TM	34	28.18
VNE69_06039	dolichyl-phosphate-mannose protein mannosyltransferase	0.056 - EC:2.4.1.109 dolichyl-phosphate-mannose-protein mannosyltransferase		TM	1330	68.18
VNE69_06040	DDB1- and CUL4-associated factor 13 (DCA13)	0.576 - WD_REPEATS_REGION domain-containing protein		GLOB	78730	93.18
VNE69_06041	isopentenyl-diphosphate delta isomerase	0.545 - Isopentenyl-diphosphate Delta-isomerase		GLOB	1021	95.86
VNE69_06042	proteasome assembly chaperone	0.022 - Hypothetical protein	x	GLOB		89.18
VNE69_06043	uncharacterized protein	0.141 - hypothetical protein	y	GLOB	12223	76.16
VNE69_06044	nuclear elongation and deformation protein (NED1)	0.687 - LNS2 domain-containing protein		GLOB	831	70.44
VNE69_06045	peptidase M12B domain-containing protein	0.252 - Fam-a protein	x	SP	3559	68.81
VNE69_06046	serpin-type proteinase inhibitor 15	0.184 - SERPIN domain-containing protein		GLOB	2235	88.09
VNE69_06047	serpin-type proteinase inhibitor 16	0.392 - SERPIN domain-containing protein		GLOB	170	79.09
VNE69_06048	hypothetical protein	0.247 - BTB domain-containing protein	x	GLOB	176	35.45
VNE69_06049	hypothetical protein	0.252 - hypothetical protein	y	GLOB		44.88
VNE69_06050	hypothetical protein	0.563 - hypothetical protein	y	GLOB	2454	62.17
VNE69_06051	serpin-type proteinase inhibitor 17	0.391 - SERPIN domain-containing protein		GLOB	12	60.14
VNE69_06052	spore wall protein	0.556 - DUF725 domain-containing protein	x	SP	14076	83.4
VNE69_06053	Ran-specific GTPase-activating protein 1 (DNLI1)	0.272 - RanBD1 domain-containing protein		GLOB	768443	75.39
VNE69_06054	uncharacterized protein	0.111 - CHAD domain-containing protein	x	GLOB	10857	41.95
VNE69_06055	WD40 repeat domain-containing protein	0.143 - DUF5050 domain-containing protein	x	GLOB	22327	65.93
VNE69_06056	hypothetical SP-containing protein	0.221 - hypothetical protein	y	GLOB	28	42.7
VNE69_06057	hypothetical SP-containing protein	0.174 - hypothetical protein	y	SP	1346	32.6
VNE69_06058	monothiol glutaredoxin	0.763 - Glutaredoxin domain-containing protein		GLOB	9860	93.93
VNE69_06059	uncharacterized protein	0.115 - Viral A-type inclusion protein	x, z	GLOB	3490	62.5
VNE69_06060	hypothetical protein	0.463 - hypothetical protein	y	GLOB	748	73.98
VNE69_06061	protection of telomeres protein 1	0.840 - Telo_bind domain-containing protein		GLOB	4289	75.38
VNE69_06062	hypothetical protein	0.024 - DNA primase	x	GLOB	322895	65.42
VNE69_06063	uncharacterized protein	0.146 - Pre-mRNA-splicing factor 38	x	GLOB	21976	73.24
VNE69_06064	proteasome subunit PSB3 (PSB3)	0.152 - Proteasome subunit beta	e	GLOB	8050	94.35
VNE69_06065	calcium-transporting ATPase	0.429 - Cation_ATPase_N domain-containing protein		TM	5432	84.03
VNE69_06066	hypothetical protein	0.068 - Glycosyltransferase	x	GLOB	93	45.52
VNE69_06067	syntaxin-binding protein	0.307 - Sec1-like protein regulate vesicle transport by binding to a t-SNARE from the syntaxin family		GLOB	537	88.64
VNE69_06068	hypothetical SP-containing membrane protein	0.024 - Ser/Thr protein kinase	x	SP+TM		67.54
VNE69_06069	glutathione peroxidase	0.970 - Glutathione peroxidase		GLOB	122955	94.63
VNE69_06070	glutathione peroxidase	0.970 - Glutathione peroxidase		GLOB	2903	80.58
VNE69_06071	VIP36-like protein	0.519 - Lectin_legB domain-containing protein		SP+TM	32212	58.96
VNE69_06072	hypothetical protein	0.054 - Not1-domain-containing protein	x	GLOB	70	59.84
VNE69_06073	T-complex protein 1 subunit delta (CCT4)	0.337 - T-complex protein 1 subunit delta		GLOB	1294	89.12
VNE69_06074	hypothetical SP-containing membrane protein	0.199 - Surface-associated interspersed protein (SURFIN)	x	SP+TM	348	29.01
VNE69_06075	hypothetical SP-containing protein	0.204 - hypothetical protein	y	SP	482	57.09
VNE69_06076	hypothetical protein	0.069 - GH	x	GLOB	1833	32.32
VNE69_06077	hypothetical membrane protein	0.139 - NERD domain-containing protein	x	TM	53992	54.89
VNE69_06078	hypothetical SP-containing protein	0.088 - PRESAN domain-containing protein	x	SP	2483	42.13
VNE69_06079	hypothetical protein	0.040 - MOSC domain-containing protein	x	GLOB	15740	41.1
VNE69_06080	hypothetical protein	0.050 - PRESAN domain-containing protein	x	SP	20	35.79
VNE69_06081	hypothetical protein	0.048 - Secreted protein	y	GLOB	76	37.87
VNE69_06082	dual specificity protein kinase TTK-like protein	0.214 - Protein kinase domain-containing protein		GLOB	327	69.33
VNE69_06083	anamorsin (DRE2)	0.269 - Fe-S cluster assembly protein DRE2 homolog		GLOB	63904	74.44
VNE69_06084	uncharacterized protein	0.763 - hypothetical protein	y	GLOB	2657	86.44
VNE69_06085	uncharacterized protein	0.099 - NPH3 domain-containing protein	x	GLOB		81.88
VNE69_06086	hypothetical SP-containing protein	0.450 - DUF4476 domain-containing protein	y	SP	585	40.07
VNE69_06087	WD40 repeat domain-containing protein	0.069 - DUF5050 domain-containing protein		GLOB	3381	65.31
VNE69_06088	hypothetical protein	0.325 - Hypothetical protein	y	GLOB		45.24
VNE69_06089	hypothetical SP-containing protein	0.328 - Hypothetical protein	y	SP		35.51
VNE69_06090	proteasome subunit RPN2 (RPN2)	0.820 - 26S proteasome regulatory subunit RPN2	e	GLOB	47	85.32
VNE69_06091	nucleoporin	0.185 - Peptidase S59 domain-containing protein		GLOB	17394	54.8
VNE69_06092	transcription initiation factor IIA subunit	0.734 - Transcription initiation factor IIA subunit 2		GLOB	3940	88.52
VNE69_06093	serine/threonine-protein kinase DCLK1	0.182 - EC:2.7.11.1 non-specific serine/threonine protein kinase		GLOB	594	81.54
VNE69_06094	pre-mRNA branch site P14-like protein	0.661 - RRM domain-containing protein		GLOB	525	81.61
VNE69_06095	hypothetical protein	0.069 - CCR4-NOT transcription complex subunit 2,	x	GLOB	8799	45.95
VNE69_06096	hypothetical protein	0.055 - RNA_lig_T4_1 domain-containing protein	x	GLOB	97	32.57
VNE69_06097	AP-2 complex subunit mu	0.130 - MHD domain-containing protein		GLOB	880	85.07
VNE69_06098	reverse transcriptase	0.276 - Reverse transcriptase		GLOB	327	64.94
VNE69_06099	primase	0.273 - SF3 helicase domain-containing protein	x	GLOB	367	66.71
VNE69_06100	uncharacterized protein	0.040 - Tudor domain-containing protein	x	GLOB		41.86
VNE69_06101	reverse transcriptase	0.310 - Reverse transcriptase domain-containing protein		GLOB	185	86.31
VNE69_06102	pol polyprotein	0.036 - EC:1.16.3.1 Ferroxidase	x	GLOB	980	74.02
VNE69_06103	DDE-TNP-IS1595 domain-containing protein	0.969 - DDE_Tnp_IS1595 domain-containing protein		GLOB	57	88.62
VNE69_06104	hypothetical protein	0.423 - Retrotrans_gag domain-containing protein	x	GLOB	3531	88.12
VNE69_06105	reverse transcriptase domain-containing protein	0.858 - Peptidase A2 domain-containing protein	x	GLOB		67.15
VNE69_06106	hypothetical protein	0.503 - Retrotrans_gag domain-containing protein	x	GLOB	19263	61.35
VNE69_06107	pol polyprotein	0.654 - Reverse transcriptase domain-containing protein		GLOB	2023	86
VNE69_06108	hypothetical protein	0.099 - ANK_REP_REGION domain-containing protein	x	GLOB	2434	36.02
VNE69_06109	hypothetical protein	0.071 - HECT domain-containing protein	x	GLOB	3918	32.19
VNE69_06110	hypothetical protein	0.115 - Transposase	x	GLOB	2738	68.29
VNE69_06111	hypothetical protein	0.079 - FH2 domain-containing protein	x	GLOB	8847	34.8
VNE69_06112	vacuolar protein sorting-associated protein 45 (VPS45)	0.093 - CDP-Glycerol:Poly(Glycerophosphate) glycerophosphotransferase	x	GLOB	6536	87.07
VNE69_06113	WD40 repeat domain-containing protein	0.553 - LisH domain-containing protein	x	GLOB	4971	67.55
VNE69_06114	TBPIP domain-containing protein	0.326 - TBPIP domain-containing protein		GLOB	28385	70.26
VNE69_06115	endothelial differentiation-related factor 1-like protein	0.666 - HTH cro/C1-type domain-containing protein		GLOB	23180	75.11
VNE69_06116	homeobox domain-containing protein 14	0.506 - Homeobox domain-containing protein		GLOB	150	82.49
VNE69_06117	hypothetical protein	0.028 - KH domain-containing protein	x	GLOB	793	36.63
VNE69_06118	thioredoxin	0.629 - Thioredoxin domain-containing protein		GLOB	1034	88.86
VNE69_06119	ribosomal protein eS12	0.357 - Ribosomal_L7Ae domain-containing protein	e	GLOB	7091	84.32
VNE69_06120	hypothetical SP-containing protein	0.135 - hypothetical protein	y	SP	1196	35.81
VNE69_06121	hypothetical protein	0.243 - hypothetical protein	y	GLOB	254	40.76
VNE69_06122	ubiquitin-conjugating enzyme E2	0.261 - UBC core domain-containing protein		GLOB	11079	91.65
VNE69_06123	uncharacterized protein	0.085 - Symplekin_C domain-containing protein	x	GLOB	194069	86.72
VNE69_06124	solute carrier family 2, facilitated glucose transporter member 3	0.354 - MFS domain-containing protein		TM	32160	93.08
VNE69_06125	hypothetical protein	0.057 - Nsp1_C domain-containing protein	x	GLOB	13452	34.09
VNE69_06126	putative Ran-binding protein	0.029 - RanBD1 domain-containing protein		GLOB	126631	49.97
VNE69_06127	SOSS complex subunit	0.100 - Single-stranded DNA-binding protein		GLOB	1470	93.91
VNE69_06128	trehalose 6-phosphate phosphatase	0.208 - Nli interacting factor-like phosphatase family protein N-terminal regions of RNA polymerase II CTC phosphatase and FCP1 serine phosphatase	x	GLOB	116992	83.47
VNE69_06129	histone acetlytransferase RTT109	0.023 - Vacuolar fusion protein MON1,	x	GLOB	926	82.64
VNE69_06130	PCI domain-containing protein 2	0.375 - PCI domain-containing protein		GLOB	14375	74.39
VNE69_06131	eukaryotic translation initiation factor 3 subunit G	0.692 - RRM domain-containing protein		GLOB	14232	79.58
VNE69_06132	transmembrane EMP24 domain-containing protein	0.734 - GOLD domain-containing protein		SP+TM	7918	78.68
VNE69_06133	alpha-trehalose-phosphate synthase (TPS1)	0.438 - Glyco_transf_20 domain-containing protein		GLOB	395624	94.92
VNE69_06134	uncharacterized membrane protein	0.836 - hypothetical protein	y	TM	722	86.94
VNE69_06135	hypothetical protein	0.507 - hypothetical protein	y	GLOB	617	34.62
VNE69_06136	CCCH-type Zn-finger protein	0.320 - Zinc finger protein 36, C3H1 type-like 1		GLOB	3162	54.08
VNE69_06137	uncharacterized protein	0.027 - Orfan	y	GLOB	3609	64.08
VNE69_06138	ring-type E3 ubiquitin transferase	0.334 - RING-type domain-containing protein		GLOB	12103	77.99
VNE69_06139	myb-like DNA-binding domain-containing protein	0.437 - Myb-like domain-containing protein		GLOB	19642	85.88
VNE69_06140	myb-like DNA-binding domain-containing protein	0.161 - HTH myb-type domain-containing protein		GLOB	4621	81.99
VNE69_06141	myb-like DNA-binding domain-containing protein	0.661 - Myb-like domain-containing protein		GLOB	3476	82.9
VNE69_06142	myb-like DNA-binding domain-containing protein	0.506 - Myb-like domain-containing protein		GLOB	49186	79.08
VNE69_06143	myb-like DNA-binding domain-containing protein	0.349 - Myb-like domain-containing protein		GLOB	2582	84.33
VNE69_06144	phosphoacetlyglucosamine mutase	0.270 - Phosphoacetylglucosamine mutase		GLOB	3674	93.52
VNE69_06145	coiled-coil Arf-GAP ANK repeat and PH domain-containing protein	0.166 - Autophagy-related protein 17	x	GLOB	2197	71.96
VNE69_06146	PLK serine/threonine-protein kinase	0.451 - EC:2.7.11.21 polo kinase, cytokine-inducible serine/threonine-protein kinase		GLOB	42871	88.72
VNE69_06147	regulation of nuclear pre-mRNA domain-containing protein	0.844 - CID domain-containing protein		GLOB	127206	87.94
VNE69_06148	DNA-directed RNA polymerases I and III subunit RPAC1	0.831 - DNA-directed RNA polymerases I and III subunit RPAC1		GLOB	11684	88.74
VNE69_06149	hypothetical membrane protein	0.133 - Transmembrane protein,	y	TM		59.13
VNE69_06150	hypothetical membrane protein	0.080 - hypothetical protein	y	TM	26	59.38
VNE69_06151	uncharacterized protein	0.291 - Hypothetical protein	y	GLOB		47.96
VNE69_06152	hypothetical membrane protein	0.055 - 7TM diverse intracellular signaling	x	TM	48	51.37
VNE69_06153	hypothetical membrane protein	0.057 - Low temperature requirement protein LtrA	x	TM	178	45.5
VNE69_06154	hypothetical membrane protein	0.038 - Transmembrane protein	y	TM	1701	42.84
VNE69_06155	uncharacterized protein	0.807 - Homeobox domain-containing protein	x	GLOB	1578	68.23
VNE69_06156	translation initiation factor 2 subunit gamma	0.587 - EC:3.6.5.3 protein-synthesizing GTPase		GLOB	15667	84.89
VNE69_06157	uncharacterized protein	0.118 - PCI domain-containing protein	x	GLOB	1162	79.9
VNE69_06158	ADP-ribosylation factor-like protein	0.121 - FlpD domain-containing protein	x	GLOB	6821	89.17
VNE69_06159	reverse transcriptase	0.925 - Reverse transcriptase domain-containing protein		GLOB		76.24
VNE69_06160	general transcription and DNA repair factor IIH subunit TFB2	0.610 - RNA polymerase II transcription factor B subunit 2		GLOB	691	83.41
VNE69_06161	thioredoxin reductase	0.076 - NAD(P)/FAD-dependent oxidoreductase		GLOB	90	90.96
VNE69_06162	hypothetical protein	0.485 - hypothetical protein	y	GLOB	13	36.08
VNE69_06163	hypothetical protein	0.656 - Fam-d protein	x	GLOB	139	33.95
VNE69_06164	hypothetical protein	0.572 - hypothetical protein	y	GLOB		35.12
VNE69_06165	hypothetical protein	0.544 - hypothetical protein	y	GLOB	2334	32.15
VNE69_06166	thioredoxin reductase	0.141 - Thioredoxin reductase		GLOB	4379	88.24
VNE69_06167	thioredoxin	0.318 - Thioredoxin-like protein		GLOB	18457	84.73
VNE69_06168	putative leptin receptor	0.301 - Leptin receptor		TM	1931	85.64
VNE69_06169	hypothetical SP-containing protein	0.138 - hypothetical protein	y	SP	5515	60.7
VNE69_06170	uncharacterized SP-containing membrane protein	0.072 - Emp24/gp25L/p24 family protein	x	SP+TM	415	73.1
VNE69_06171	cleavage and polyadenylation specificity factor subunit	0.633 - Cleavage and polyadenylation specificity factor 100 kDa subunit		GLOB	307	70.19
VNE69_06172	hypothetical protein	0.064 - CRISPR type III A-associated protein Csm2	x, z	GLOB	1501	77.71
VNE69_06173	uncharacterized protein	0.098 - DUF3885 domain-containing protein	y	GLOB	3098	80.88
VNE69_06174	hypothetical protein	0.038 - RhopH2	x	GLOB	56	39.52
VNE69_06175	MULE domain-containing protein	0.891 - MULE domain-containing protein		GLOB		93.48
VNE69_06176	FLYWCH-type domain-containing protein	0.923 - FLYWCH-type domain-containing protein		GLOB		89.75
VNE69_06177	uncharacterized protein	0.139 - Hypothetical protein	y	GLOB		51.73
VNE69_06178	hypothetical protein	0.040 - Secreted ookinete protein,	x, z	GLOB	46	33.26
VNE69_06179	hypothetical protein	0.029 - hypothetical protein	y	GLOB		53.09
VNE69_06180	uncharacterized protein	0.197 - Hypothetical protein	y	GLOB		50.51
VNE69_06181	hypothetical protein	0.139 - hypothetical protein	y	GLOB	533799	53.92
VNE69_06182	hypothetical SP-containing membrane protein	0.093 - Cupredoxin	x	SP+TM	1696526	70.56
VNE69_06183	hypothetical SP-containing membrane protein	0.090 - Transmembrane protein	y	SP+TM	4076	73.28
VNE69_06184	ribosomal RNA small subunit methyltransferase (EMG1)	0.069 - hypothetical protein	x	GLOB	1116	92.47
VNE69_06185	hypothetical protein	0.276 - hypothetical protein	y	GLOB		33.82
VNE69_06186	uncharacterized protein	0.354 - NAM-associated domain-containing protein	x	GLOB	151	64.49
VNE69_06187	hypothetical protein	0.134 - Dynein_attach_N domain-containing protein	x	GLOB	359	38.61
VNE69_06188	hypothetical SP-containing membrane protein	0.414 - Variable surface protein	y	SP+TM	44	33.99
VNE69_06189	hypothetical protein	0.172 - Dynein heavy chain,	x	GLOB	117	43.17
VNE69_06190	forkhead box protein	0.741 - Fork-head domain-containing protein		GLOB	2104	67.71
VNE69_06191	actin	0.353 - Actin I		GLOB	28774	93.95
VNE69_06192	uncharacterized SP-containing membrane protein	0.070 - Transmembrane protein	y	SP+TM	3380	82.16
VNE69_06193	uncharacterized SP-containing protein	0.222 - hypothetical protein	y	SP	1627	60.3
VNE69_06194	uncharacterized protein	0.049 - Phage_int_SAM_5 domain-containing protein	x, z	GLOB	5991	73.05
VNE69_06195	cell differentiation protein RCD1-like protein	0.227 - FPL domain-containing protein	x	GLOB	2731	92.38
VNE69_06196	zuotin (ZUO1)	0.442 - J domain-containing protein		GLOB	119144	89.74
VNE69_06197	cleavage and polyadenylation specificity factor subunit 4 (CPFS4)	0.200 - CPSF4		GLOB	103125	83.42
VNE69_06198	hypothetical SP-containing protein	0.109 - Secreted protein	y	SP	236874	55.34
VNE69_06199	hypothetical protein	0.257 - PRESAN domain-containing protein	x	GLOB	82	42.59
VNE69_06200	hypothetical protein	0.086 - PRESAN domain-containing protein	x	GLOB	831	34.07
VNE69_06201	hypothetical protein	0.617 - hypothetical protein	y	GLOB	390	35.25
VNE69_06202	hypothetical protein	0.117 - Transmembrane protein,	y	GLOB	3667	32.67
VNE69_06203	hypothetical SP-containing protein	0.219 - hypothetical protein	y	SP	231	30.25
VNE69_06204	hypothetical SP-containing membrane protein	0.085 - hypothetical protein	y	SP	615	30.44
VNE69_06205	hypothetical protein	0.079 - hypothetical protein	y	GLOB	39	33.09
VNE69_06206	putative guanine nucleotide exchange factor	0.069 - EC:2.7.11.1 Non-specific serine/threonine protein kinase	x	GLOB	27	67.98
VNE69_06207	iron-sulfur cluster assembly protein 1 (ISU1)	0.493 - Iron-sulfur cluster assembly scaffold protein IscU		GLOB	1376	87.68
VNE69_06208	mediator of RNA polymerase II transcription subunit 6 (MED6)	0.508 - Mediator complex subunit 6		GLOB	366	85.3
VNE69_06209	hypothetical protein	0.132 - Plasmodium vivax Vir protein,	x, z	GLOB	146	35.04
VNE69_06210	hypothetical protein	0.406 - hypothetical protein	y	GLOB	2	36.44
VNE69_06211	hypothetical protein	0.063 - hypothetical protein	y	GLOB	1129	36.48
VNE69_06212	coiled-coil domain-containing protein	0.059 - GRIP domain-containing protein		GLOB	17757	66.63
VNE69_06213	spore wall protein 12 (SWP12)	0.406 - Spore wall protein 12		GLOB	63835	84.38
VNE69_06214	ribosome biogenesis protein BRX1	0.276 - Ribosome biogenesis protein BRX1 homolog		GLOB	59116	90.77
VNE69_06215	chromatin-remodeling complex ATPase-like protein	0.320 - DNA helicase	x	GLOB	3537	70.7
VNE69_06216	hypothetical protein	0.316 - hypothetical protein	y	GLOB	10037	33.45
VNE69_06217	hypothetical protein	0.140 - hypothetical protein	y	GLOB	2933	38.61
VNE69_06218	hypothetical protein	0.081 - hypothetical protein	y	GLOB	41	37.84
VNE69_06219	hypothetical protein	0.140 - hypothetical protein	y	GLOB	733	54.99
VNE69_06220	hypothetical protein	0.068 - Exported protein	y	GLOB	7	34.65
VNE69_06221	hypothetical SP-containing membrane protein	0.336 - Variable surface protein	y	SP+TM		37.54
VNE69_06222	hypothetical protein	0.141 - Sporozoite invasion-associated protein 2	x, z	GLOB	388	31.39
VNE69_06223	hypothetical protein	0.329 - Dynein_C domain-containing protein	x	GLOB	10	31.83
VNE69_06224	U3 small nucleolar RNA-associated protein (MPP10)	0.288 - hypothetical protein	x	GLOB	440082	74.26
VNE69_06225	hypothetical protein	0.045 - U3 small nucleolar ribonucleoprotein protein MPP10,	x	GLOB	83413	63.57
VNE69_06226	ribosomal protein uL2	0.344 - Ribosomal_L2_C domain-containing protein	e	GLOB	772447	87.94
VNE69_06227	uncharacterized membrane protein	0.530 - T-SNARE coiled-coil homology domain-containing protein	x	TM	17445	89.87
VNE69_06228	zinc finger C2H2 domain-containing protein	0.617 - C2H2-type domain-containing protein		GLOB	517	79.53
VNE69_06229	DNA replication ATP-dependent helicase/nuclease DNA2	0.395 - DNA replication ATP-dependent helicase/nuclease		GLOB	3504	79.6
VNE69_06230	dynein light chain	0.967 - Dynein light chain		GLOB	5122	80.11
VNE69_06231	ribosomal protein MDF1	0.194 - DUF866 domain-containing protein	e	GLOB	765	92.07
VNE69_06232	homeobox domain-containing protein 15	0.747 - Homeobox domain-containing protein		GLOB	277	80.26
VNE69_06233	homeobox domain-containing protein 16	0.767 - Homeobox domain-containing protein		GLOB	749	81.16
VNE69_06234	fructose-bisphosphate aldolase A (ALDOA)	0.534 - EC:4.1.2.13 fructose-bisphosphate aldolase		GLOB	29155	96.76
VNE69_06235	UBX domain-containing protein	0.178 - UBA domain-containing protein		GLOB	1655	81.47
VNE69_06236	uncharacterized protein	0.050 - Tim44 domain-containing protein	x	GLOB	11947	71.5
VNE69_06237	hypothetical protein	0.304 - RNase III domain-containing protein	x	GLOB	1440	56.12
VNE69_06238	hypothetical protein	0.200 - CG2-related protein,	x	GLOB	3249	56.93
VNE69_06239	zinc finger C2H2 domain-containing protein	0.841 - C2H2-type domain-containing protein		GLOB	72417	61.73
VNE69_06240	signal peptidase complex catalytic subunit SEC11	0.512 - EC:3.4.21.89 Signal peptidase I		TM	4556	87.72
VNE69_06241	hypothetical protein	0.703 - EKC/KEOPS complex subunit CGI121	x	GLOB		42.76
VNE69_06242	signal peptidase complex catalytic subunit SEC11	0.523 - EC:3.4.21.89 Signal peptidase I		TM	11537	87.32
VNE69_06243	hypothetical protein	0.091 - Secreted ookinete protein,	x, z	GLOB	91	31.42
VNE69_06244	E3 ubiquitin-protein ligase	0.899 - HECT domain-containing protein		GLOB	140130	82.4
VNE69_07001	hypothetical protein	0.160 - Cg7 protein	x	GLOB	251	37.9
VNE69_07002	hypothetical protein	0.396 - Oocyst capsule protein	x, z	GLOB	71412	32.02
VNE69_07003	piggyBac transposable element-derived protein	0.858 - DDE_Tnp_1_7 domain-containing protein		GLOB	2504	67.09
VNE69_07004	farnesyl pyrophosphate synthase (FPPS)	0.387 - Polyprenyl synthetase		GLOB	652	92.68
VNE69_07005	hypothetical SP-containing protein	0.075 - GPI-anchored protein pfl2	x	SP	22	31.87
VNE69_07006	hypothetical SP-containing protein	0.103 - T-SNARE coiled-coil homology domain-containing protein	x	SP	134	34.51
VNE69_07007	hypothetical protein	0.257 - Ankyrin,	x	GLOB	172	34.44
VNE69_07008	C2H2 domain-containing protein	0.820 - C2H2-type domain-containing protein		GLOB	9	59.27
VNE69_07009	hypothetical membrane protein	0.697 - Serpentine receptor class gamma	x	TM	308	66.2
VNE69_07010	C2H2 domain-containing protein	0.894 - C2H2-type domain-containing protein		GLOB		62.38
VNE69_07011	reverse transcriptase	0.617 - Integrase catalytic domain-containing protein	x	GLOB		78.6
VNE69_07012	pol polyprotein	0.564 - Peptidase A2 domain-containing protein		GLOB		64.54
VNE69_07013	uncharacterized protein	0.085 - Phage protein	x, z	GLOB		46.56
VNE69_07014	MULE domain-containing protein	0.989 - MULE domain-containing protein		GLOB		62.98
VNE69_07015	hypothetical protein	0.051 - Hypothetical protein	y	GLOB		39.11
VNE69_07016	reverse transcriptase	0.622 - Integrase catalytic domain-containing protein	x	GLOB		75.82
VNE69_07017	protein DDI1-like	0.296 - hypothetical protein	x	GLOB	57	70.93
VNE69_07018	reverse transcriptase	0.467 - GCR1_C domain-containing protein	x	GLOB	2	72.5
VNE69_07019	xenotropic and polytropic retrovirus receptor 1-like protein	0.145 - SPX domain-containing protein		TM	85956	78.72
VNE69_07020	palmitoyltransferase, carnitine acyltransferase	0.501 - EC:2.3.1.225 protein S-acyltransferase		TM	13466	82.38
VNE69_07021	GATA transcription factor	0.717 - GATA-type domain-containing protein		GLOB	1638	62.85
VNE69_07022	phosphoinositide phosphatase	0.315 - SAC domain-containing protein		GLOB	962	86.06
VNE69_07023	protein TEN1	0.464 - YopX domain-containing protein	x	GLOB	135	87.57
VNE69_07024	D-aminoacyl-tRNA deacylase (DTD)	0.274 - EC:3.1.1.96 D-aminoacyl-tRNA deacylase		GLOB	78	93.95
VNE69_07025	D-aminoacyl-TRNA deacylase (DTD)	0.358 - D-aminoacyl-tRNA deacylase		GLOB	482	96.59
VNE69_07026	glutaredoxin	0.258 - Glutaredoxin domain-containing protein		SP	4389	77.62
VNE69_07027	glutaredoxin-like protein	0.650 - Glutaredoxin domain-containing protein		SP	2366	83.08
VNE69_07028	N-acetlytransferase	0.767 - N-acetyltransferase domain-containing protein		GLOB	932	86.68
VNE69_07029	ceramide synthase	0.670 - TLC domain-containing protein		TM	10562	91.23
VNE69_07030	ADP/ATP carrier protein	0.951 - ADP,ATP carrier protein		TM	1107	79.36
VNE69_07031	DNA-directed RNA polymerase I subunit RPA12	0.643 - DNA-directed RNA polymerase subunit		GLOB	3854	80.17
VNE69_07032	general transcriptional corepressor	0.190 - TPR_REGION domain-containing protein	x	GLOB	501	82.13
VNE69_07033	tyrosine-tRNA ligase (YARS1)	0.403 - Tyrosine--tRNA ligase		GLOB	18737	92.74
VNE69_07034	NADPH-dependent diflavin oxidoreductase 1 (NDOR1)	0.151 - NADPH-dependent diflavin oxidoreductase 1		GLOB	2808	93.09
VNE69_07035	uncharacterized SP-containing membrane protein	0.107 - hypothetical protein	y	SP+TM	350	83.25
VNE69_07036	septin ring organizing protein MID2-like	0.102 - C2H2-type domain-containing protein	x	GLOB	4571	65.16
VNE69_07037	uncharacterized protein	0.340 - Unspecified product	y	GLOB	2597	73.25
VNE69_07038	hypothetical protein	0.170 - Glyco_trans_2-like domain-containing protein	x	GLOB	1867	77.77
VNE69_07039	hypothetical SP-containing membrane protein	0.280 - Fam-l protein	x	SP+TM		45.93
VNE69_07040	hypothetical protein	0.796 - hypothetical protein	y	GLOB	47	36.4
VNE69_07041	hypothetical protein	0.213 - Fam-f protein	x	GLOB	3356	53.31
VNE69_07042	hypothetical protein	0.089 - Ras-GEF domain-containing protein	x	GLOB	79004	48.87
VNE69_07043	coatomer subunit beta' (coPB2)	0.624 - WD_REPEATS_REGION domain-containing protein		GLOB	12300	92.47
VNE69_07044	putative chromatin assembly factor 1 subunit	0.446 - WD_REPEATS_REGION domain-containing protein		GLOB	354	77.91
VNE69_07045	developmentally regulated GTP-binding protein 2-like protein	0.206 - GTP-binding protein,		GLOB	38159	84.49
VNE69_07046	geranylgeranyl transferase type-2 subunit beta (PGTB2)	0.490 - EC:2.5.1.60 protein geranylgeranyltransferase type II		GLOB		96.71
VNE69_07047	coatomer subunit beta (coPB)	0.502 - Adaptin_N domain-containing protein		GLOB	29743	80.76
VNE69_07048	ribosomal protein RACK1	0.459 - WD_REPEATS_REGION domain-containing protein	e	GLOB	78950	92.64
VNE69_07049	very-long-chain 3-oxoacyl-coa reductase	0.130 - 3-ketodihydrosphingosine reductase		GLOB	179	90.16
VNE69_07050	ribosomal protein uL14	0.352 - 60S ribosomal protein L23	e	GLOB	37384	87.82
VNE69_07051	multifunctional methyltransferase subunit TRM112	0.325 - Trm112p-domain-containing protein		GLOB	8175	93.6
VNE69_07052	WD40 repeat domain-containing protein	0.333 - WD_REPEATS_REGION domain-containing protein		GLOB	1190	73.05
VNE69_07053	hypothetical protein	0.309 - U3 small nucleolar RNA-associated protein 4,	x	GLOB	2455	61.86
VNE69_07054	elongator complex protein 3 (ELP3)	0.619 - EC:2.3.1.- Acyltransferases		GLOB	2832	88.13
VNE69_07055	ATP-dependent RNA helicase	0.200 - EC:3.6.4.13 RNA helicase		GLOB	33835	80.68
VNE69_07056	hypothetical protein	0.128 - DUF2089 domain-containing protein	y	GLOB	86545	57.09
VNE69_07057	ribosomal protein uS15	0.948 - 30S ribosomal protein S15	e	GLOB	345880	88.9
VNE69_07058	cohesin subunit	0.134 - PUM-HD domain-containing protein	x	GLOB	102	78.3
VNE69_07059	hypothetical protein	0.037 - hypothetical protein	y	GLOB		50.48
VNE69_07060	hypothetical protein	0.021 - hypothetical protein	y	GLOB	44	44.52
VNE69_07061	hypothetical SP-containing membrane protein	0.083 - Transmembrane protein	y	SP+TM	142	33.27
VNE69_07062	ribosomal protein eS25	0.896 - 40S ribosomal protein S25	e	GLOB	33170	75.09
VNE69_07063	hypothetical protein	0.049 - PCRF domain-containing protein	x	GLOB	759	80.73
VNE69_07064	uncharacterized protein	0.550 - hypothetical protein	y	GLOB	12509	64.8
VNE69_07065	uncharacterized protein	0.080 - hypothetical protein	y	GLOB	6803	49.82
VNE69_07066	uncharacterized protein	0.238 - SET domain-containing protein	x	GLOB	307	47.09
VNE69_07067	hypothetical SP-containing membrane protein	0.160 - Variable surface protein	y	SP+TM		35.7
VNE69_07068	uncharacterized protein	0.897 - Spc7 domain-containing protein	x	GLOB	6974	66.94
VNE69_07069	cAMP-dependent protein kinase	0.451 - CAMP-dependent protein kinase regulatory subunit		GLOB	19109	81.47
VNE69_07070	hypothetical protein	0.797 - hypothetical protein	y	GLOB	78660	63.28
VNE69_07071	uncharacterized protein	0.087 - RNA-binding protein,	x	GLOB	206153	66.45
VNE69_07072	proteasome inhibitor PI31L	0.060 - ATP-dependent DNA helicase	e	GLOB	902	67.6
VNE69_07073	eukaryotic translation initiation factor 4E (IF4E)	0.097 - Eukaryotic translation initiation factor 4E		GLOB	3212	86.7
VNE69_07074	ubiquitin-conjugating enzyme E2	0.354 - UBC core domain-containing protein		GLOB	326	89.73
VNE69_07075	CCR4-NOT transcription complex subunit 7 (CNOT7)	0.493 - Poly(A)-specific ribonuclease		GLOB	528	94.18
VNE69_07076	ribosomal protein eS4	0.837 - 30S ribosomal protein S4e	e	GLOB	29328	91.35
VNE69_07077	kinesin-like protein	0.775 - Kinesin-like protein		GLOB	4375	85.21
VNE69_07078	transcription factor tau-like protein	0.357 - TPR_REGION domain-containing protein mediates protein-protein interactions	x	GLOB	225	64.62
VNE69_07079	transmembrane domain-containing protein	0.066 - Transmembrane domain-containing protein		TM	919	72.03
VNE69_07080	cation/calcium exchanger	0.099 - Oligosaccharide flippase family protein	x	TM	515	72.21
VNE69_07081	signal recognition particle protein	0.151 - Signal recognition particle		GLOB	6254	82.33
VNE69_07082	hypothetical SP-containing membrane protein	0.046 - hypothetical protein	y	SP+TM	10930	54.92
VNE69_07083	hypothetical protein	0.102 - hypothetical protein	y	GLOB	1482	62.07
VNE69_07084	uncharacterized protein	0.107 - Transposase	x	GLOB		69.18
VNE69_07085	hypothetical protein	0.705 - hypothetical protein	y	GLOB	968	59.24
VNE69_07086	hypothetical SP-containing protein	0.379 - hypothetical protein	y	SP	2386	31.38
VNE69_07087	ribosomal protein uL4	0.310 - 60S ribosomal protein L4	e	GLOB	18545	91.01
VNE69_07088	Ras-related protein Rab-5	0.097 - Ras-related protein Rab5		GLOB	12110	85.17
VNE69_07089	cytosolic Fe-S cluster assembly factor NUBP2-like protein	0.853 - Iron-sulfur cluster carrier protein		GLOB	876	90.54
VNE69_07090	hypothetical protein	0.020 - Krox-like protein,	x	GLOB	7620	34.09
VNE69_07091	DNA repair protein RAD16-like	0.803 - ERCC4 domain-containing protein	x	GLOB	4403	79.92
VNE69_07092	N-glycosylase/DNA lyase (OGG1)	0.431 - DNA-(apurinic or apyrimidinic site) lyase		GLOB	256	81.02
VNE69_07093	uncharacterized protein	0.339 - Mediator of RNA polymerase II transcription subunit 14	x	GLOB	3321	42.82
VNE69_07094	hypothetical protein	0.121 - Dynactin subunit 6	x	GLOB	5321	28.95
VNE69_07095	ubiquitin carboxyl-terminal hydrolase	0.426 - Ubiquitin carboxyl-terminal hydrolase		GLOB	113173	77.35
VNE69_07096	primase	0.380 - DNA primase		GLOB	1920	78.2
VNE69_07097	integrase-like, catalytic domain-containing protein	0.822 - Integrase catalytic domain-containing protein		GLOB	12	66.04
VNE69_07098	ubiquitin carboxyl-terminal hydrolase	0.227 - Ubiquitin carboxyl-terminal hydrolase		GLOB	7557	80.81
VNE69_07099	hypothetical protein	0.093 - RRM domain-containing protein	x	GLOB	893	27.86
VNE69_07100	protein RER1 (RER1)	0.934 - Protein RER1		TM	94218	82.3
VNE69_07101	hypothetical SP-containing protein	0.707 - hypothetical protein	y	SP	53041	62.48
VNE69_07102	mitotic checkpoint protein BUB3	0.211 - WD_REPEATS_REGION domain-containing protein		GLOB	1199	90.27
VNE69_07103	uncharacterized protein	0.358 - hypothetical protein	y	GLOB	355	86.39
VNE69_07104	GDP-mannose transporter	0.418 - TPT domain-containing protein		TM	3008	69.03
VNE69_07105	tubulin gamma chain (TBG)	0.945 - Tubulin gamma chain		GLOB	9111	89.35
VNE69_07106	coatomer subunit zeta	0.285 - Clat_adaptor_s domain-containing protein		GLOB	810	88.63
VNE69_07107	DNA-directed RNA polymerase III subunit	0.388 - S1 motif domain-containing protein	x	GLOB	2388	92.93
VNE69_07108	uncharacterized protein	0.132 - hypothetical protein	y	GLOB	4688	75.66
VNE69_07109	F-box LRR-repeat protein	0.167 - F-box/LRR-repeat protein 14		GLOB	1515	94.85
VNE69_07110	uncharacterized protein	0.514 - Symplekin_C domain-containing protein	x	GLOB	219	76.05
VNE69_07111	DNA primase small subunit PRIM1	0.447 - DNA primase small subunit		GLOB	136	86.46
VNE69_07112	condensin complex subunit 3 (CND3)	0.299 - Condensin complex subunit 1		GLOB	346	87.85
VNE69_07113	VNE6907-113	0.352 - 60S ribosomal protein L20	e	GLOB	307158	89.45
VNE69_07114	small nuclear ribonucleoprotein	0.529 - Sm domain-containing protein		GLOB	2227	90.07
VNE69_07115	hypothetical protein	0.201 - Ribosomal_L7Ae domain-containing protein	x	GLOB	892	53.33
VNE69_07116	conserved oligomeric Golgi complex subunit 6	0.452 - Exocyst complex component Sec10	x	GLOB	2035	83.18
VNE69_07117	arginine-tRNA ligase (RARS1)	0.300 - Arginine--tRNA ligase		GLOB	1591	92.57
VNE69_07118	hypothetical protein	0.413 - hypothetical protein	y	GLOB		40.54
VNE69_07119	C2H2-type zinc finger	0.129 - Zinc finger protein		GLOB	12183	67.52
VNE69_07120	splicing factor YJU2 (YJU2)	0.607 - DUF572 domain-containing protein	x	GLOB	2606	88.51
VNE69_07121	hypothetical protein	0.147 - hypothetical protein	y	GLOB	6	56.44
VNE69_07122	hypothetical SP-containing protein	0.540 - hypothetical protein	y	SP+TM		52.05
VNE69_07123	uncharacterized protein	0.115 - Hypothetical protein	y	GLOB		39.65
VNE69_07124	hypothetical membrane protein	0.032 - Membrane integral NOTCH2 associated receptor 2	x	TM	20	35.11
VNE69_07125	eRF1 methyltransferase catalytic subunit (MTQ2)	0.156 - MTS domain-containing protein		GLOB	57414	96.01
VNE69_07126	hypothetical SP-containing membrane protein	0.320 - PIR Superfamily Protein	x	SP+TM	5873	40.05
VNE69_07127	hypothetical SP-containing membrane protein	0.110 - Plasmodium vivax Vir protein,	x, z	SP+TM		50.52
VNE69_07128	hypothetical membrane protein	0.324 - hypothetical protein	y	GLOB	48	37.83
VNE69_07129	hypothetical protein	0.719 - hypothetical protein	y	GLOB	93	40.25
VNE69_07130	hypothetical membrane protein	0.063 - Transmembrane protein,	y	TM	19	55.07
VNE69_07131	uncharacterized protein	0.254 - Nuclear pore complex protein Nup85	x	GLOB	1672	84.4
VNE69_07132	glutamine-tRNA ligase (QARS1)	0.454 - Glutamine--tRNA ligase		GLOB	723	92.52
VNE69_07133	proteasome subunit PSB1 (PSB1)	0.667 - Proteasome subunit beta	e	GLOB	5380	90.5
VNE69_07134	phospholipid phosphatase	0.351 - AcidPPc domain-containing protein Phospholipid phosphatase-related protein		TM	3584	94.7
VNE69_07135	histone acetlytransferase GCN5	0.487 - EC:2.3.1.48 histone acetyltransferase		GLOB	6111	90.76
VNE69_07136	T-cell immunomodulatory protein-like	0.117 - VCBS repeat-containing protein (assumed association with adhesion)	x	TM	28303	77.96
VNE69_07137	major facilitator superfamily domain-containing protein 1	0.560 - MFS domain-containing protein		TM	655	77.98
VNE69_07138	serine/threonine-protein phosphatase	0.528 - Serine/threonine-protein phosphatase		GLOB	3619	96.55
VNE69_07139	ribosomal protein eL42	0.312 - 60S ribosomal protein L44	e	GLOB	50026	87.1
VNE69_07140	MIP18 family protein	0.422 - FeS_assembly_P domain-containing protein		GLOB	3494	87.64
VNE69_07141	ubiquitin-conjugating enzyme E2 2 (UBC2)	0.184 - Ubiquitin-conjugating enzyme E2 2		GLOB	84366	93.81
VNE69_07142	hypothetical protein	0.740 - hypothetical protein	y	GLOB	139	78.05
VNE69_07143	hypothetical protein	0.438 - ApeA_NTD1 domain-containing protein	x	GLOB	686	48.28
VNE69_07144	hypothetical SP-containing protein	0.312 - hypothetical protein	y	SP	228	46.61
VNE69_07145	hypothetical SP-containing protein	0.505 - hypothetical protein	y	SP	28	45.32
VNE69_07146	hypothetical protein	0.415 - hypothetical protein	y	GLOB	113	73.9
VNE69_07147	hypothetical SP-containing protein	0.868 - hypothetical protein	y	SP	247	44.25
VNE69_07148	mechanosensitive channel of small conductance (MscS1A)	0.150 - Small Conductance Mechanosensitive Ion Channel (MscS) Family		TM	5546	75.95
VNE69_07149	Integrator complex subunit 11 (INT11)	0.201 - Cleavage and polyadenylation specificity factor,	x	GLOB	11902	90.26
VNE69_07150	exosome complex component RRP4	0.426 - Exosome complex component RRP4,		GLOB	8984	85.69
VNE69_07151	Ercc1-like DNA excision repair protein	0.204 - DNA repair protein rad10 ERCC1/RAD10/SWI10		GLOB	806	91.64
VNE69_07152	ATP-dependent RNA helicase SKI2-like	0.103 - Helicase SKI2W		GLOB	188	88.21
VNE69_07153	exocyst subunit EXO70 family protein	0.296 - Sec3_C domain-containing protein a component of the exocyst complex		GLOB	725	88.89
VNE69_07154	proteasome subunit RPT5 (RPT5)	0.323 - 26S protease regulatory subunit 6A	e	GLOB	3104	82.3
VNE69_07155	acyltransferase	0.292 - 1-acyl-sn-glycerol-3-phosphate acyltransferase		TM	19978	94.68
VNE69_07156	zinc finger C2H2 domain-containing protein	0.395 - C2H2-type domain-containing protein		GLOB	27439	60.88
VNE69_07157	zinc finger C2H2 domain-containing protein	0.668 - C2H2-type domain-containing protein		GLOB	311	69.43
VNE69_07158	hypothetical SP-containing membrane protein	0.402 - PIR protein	x	SP+TM	179	35.56
VNE69_07159	ribosome biogenesis protein UTP23-like	0.189 - RRNA-processing protein UTP23 homolog,		GLOB	61529	81.47
VNE69_07160	dimethyladenosine transferase (DIM1)	0.537 - RRNA adenine N(6)-methyltransferase		GLOB	12811	92.96
VNE69_07161	origin recognition complex subunit 2 (ORC2)	0.076 - Borrelia burgdorferi BBR25 lipofamily protein	x, z	GLOB	1160	87.58
VNE69_07162	putative Rho guanine nucleotide exchange factor	0.473 - DH domain-containing protein		GLOB	2640	43
VNE69_07163	DNA polymerase epsilon catalytic subunit	0.381 - EC:2.7.7.7 DNA-directed DNA polymerase		GLOB	310	79.4
VNE69_07164	casein kinase II subunit beta	0.608 - Casein kinase II subunit beta		GLOB	1667	87.87
VNE69_07165	uncharacterized membrane protein	0.368 - T-SNARE coiled-coil homology domain-containing protein	x	TM	320	86.31
VNE69_07166	ubiquitin fusion degradation protein 1 (UFD1)	0.173 - Ubiquitin fusion degradation protein 1		GLOB	6534	88.85
VNE69_07167	DNA repair protein RAD14	0.361 - DNA repair protein		GLOB	57625	85.48
VNE69_07168	hypothetical protein	0.149 - Erythrocyte membrane protein 1, PfEMP1,	x, z	GLOB	2020	33.83
VNE69_07169	putative anaphase-promoting complex subunit 1 (APC1)	0.038 - Conserved domain protein	x	GLOB	355	67.28
VNE69_07170	vacuolar protein sorting-associated protein 53-like protein	0.113 - CULLIN_2 domain-containing protein	x	GLOB	958	89.95
VNE69_07171	NOL1/NOP2/SUN domain-family member 5	0.467 - SAM_MT_RSMB_NOP domain-containing protein		GLOB	88825	92.8
VNE69_07172	probable kinetochore protein NDC80	0.433 - DUF5595 domain-containing protein	x	GLOB	7079	79.57
VNE69_07173	hypothetical protein	0.068 - hypothetical protein	y	GLOB	1724	58.09
VNE69_07174	importin subunit beta	0.450 - Importin beta,		GLOB	2619	91.93
VNE69_07175	formin-like protein	0.049 - AAA domain-containing protein	x	GLOB	335	73.19
VNE69_07176	transcription initiation factor TFIID subunit 6 (TAF6)	0.277 - Transcription initiation factor TFIID subunit 6		GLOB	331	80.68
VNE69_07177	tRNA (guanine(26)-N(2))-dimethyltransferase	0.559 - TRNA (guanine(26)-N(2))-dimethyltransferase		GLOB	16942	87.97
VNE69_07178	cytoplasmic and nuclear polyadenylate-binding protein	0.256 - Polyadenylate-binding protein,		GLOB	25942	81.86
VNE69_07179	DnaJ-like protein	0.516 - J domain-containing protein		TM	41584	75.49
VNE69_07180	chromatin modification-related protein YNG2	0.343 - PHD-type domain-containing protein		GLOB	57634	83.34
VNE69_07181	ribosomal RNA-processing protein 8 (RRP8)	0.650 - Ribosomal RNA-processing protein 8		GLOB	9550	92.42
VNE69_07182	replication factor C subunit 5 (RFC5)	0.213 - Replication factor C small subunit		GLOB	2145	88.06
VNE69_07183	2,3-bisphosphoglycerate-independent phosphoglycerate mutase	0.424 - EC:5.4.2.12 Phosphoglycerate mutase (2,3-diphosphoglycerate-independent)		GLOB	11667	94.67
[truncated: 1,081 more rows]

## Sheet: suppl_tbl_1_InterPro
Protein accession	Annotation (this study)	Analysis	Signature accession	Signature description	Start location	Stop location	Score	Status	Date	InterPro annotations	InterPro annotations2
VNE69_01001	hypothetical protein	Coils	Coil	Coil	581	601	-	T	26-11-2023	-	-
VNE69_01001	hypothetical protein	Coils	Coil	Coil	609	636	-	T	26-11-2023	-	-
VNE69_01002	hypothetical protein	Coils	Coil	Coil	66	93	-	T	26-11-2023	-	-
VNE69_01004	hypothetical SP-containing membrane protein	MobiDBLite	mobidb-lite	consensus disorder prediction	230	244	-	T	26-11-2023	-	-
VNE69_01004	hypothetical SP-containing membrane protein	MobiDBLite	mobidb-lite	consensus disorder prediction	230	292	-	T	26-11-2023	-	-
VNE69_01004	hypothetical SP-containing membrane protein	MobiDBLite	mobidb-lite	consensus disorder prediction	258	292	-	T	26-11-2023	-	-
VNE69_01008	E3 ubiquitin-protein ligase	Gene3D	G3DSA:3.30.2410.10	Hect, E3 ligase catalytic domain	292	413	9.2e-37	T	26-11-2023	-	-
VNE69_01008	E3 ubiquitin-protein ligase	SMART	SM00119	hect_3	72	414	1.2e-69	T	26-11-2023	IPR000569	HECT domain
VNE69_01008	E3 ubiquitin-protein ligase	Gene3D	G3DSA:3.90.1750.10	Hect, E3 ligase catalytic domains	65	291	8.7e-48	T	26-11-2023	-	-
VNE69_01008	E3 ubiquitin-protein ligase	ProSiteProfiles	PS50237	HECT domain profile.	83	414	68.3329	T	26-11-2023	IPR000569	HECT domain
VNE69_01008	E3 ubiquitin-protein ligase	Gene3D	G3DSA:3.30.2160.10	Hect, E3 ligase catalytic domain	185	256	8.7e-48	T	26-11-2023	-	-
VNE69_01008	E3 ubiquitin-protein ligase	SUPERFAMILY	SSF56204	Hect, E3 ligase catalytic domain	56	407	3.79e-91	T	26-11-2023	IPR035983	HECT, E3 ligase catalytic domain
VNE69_01008	E3 ubiquitin-protein ligase	PANTHER	PTHR11254	HECT DOMAIN UBIQUITIN-PROTEIN LIGASE	31	412	1.3e-81	T	26-11-2023	-	-
VNE69_01008	E3 ubiquitin-protein ligase	FunFam	G3DSA:3.30.2410.10:FF:000009	Probable E3 ubiquitin-protein ligase HECTD2	292	413	7.6e-37	T	26-11-2023	-	-
VNE69_01008	E3 ubiquitin-protein ligase	Pfam	PF00632	HECT-domain (ubiquitin-transferase)	114	413	4.3e-73	T	26-11-2023	IPR000569	HECT domain
VNE69_01010	histone H3-like protein	MobiDBLite	mobidb-lite	consensus disorder prediction	1	36	-	T	26-11-2023	-	-
VNE69_01010	histone H3-like protein	Gene3D	G3DSA:1.10.20.10	Histone, subunit A	3	146	7e-28	T	26-11-2023	IPR009072	Histone-fold
VNE69_01010	histone H3-like protein	SMART	SM00428	h35	41	148	9.1e-19	T	26-11-2023	IPR000164	Histone H3/CENP-A
VNE69_01010	histone H3-like protein	SUPERFAMILY	SSF47113	Histone-fold	24	140	1.21e-19	T	26-11-2023	IPR009072	Histone-fold
VNE69_01010	histone H3-like protein	MobiDBLite	mobidb-lite	consensus disorder prediction	19	36	-	T	26-11-2023	-	-
VNE69_01010	histone H3-like protein	PRINTS	PR00622	Histone H3 signature	126	147	2.4e-11	T	26-11-2023	IPR000164	Histone H3/CENP-A
VNE69_01010	histone H3-like protein	PRINTS	PR00622	Histone H3 signature	5	19	2.4e-11	T	26-11-2023	IPR000164	Histone H3/CENP-A
VNE69_01010	histone H3-like protein	PRINTS	PR00622	Histone H3 signature	92	110	2.4e-11	T	26-11-2023	IPR000164	Histone H3/CENP-A
VNE69_01010	histone H3-like protein	PRINTS	PR00622	Histone H3 signature	110	126	2.4e-11	T	26-11-2023	IPR000164	Histone H3/CENP-A
VNE69_01010	histone H3-like protein	Pfam	PF00125	Core histone H2A/H2B/H3/H4	16	140	2.4e-19	T	26-11-2023	IPR007125	Histone H2A/H2B/H3
VNE69_01010	histone H3-like protein	PANTHER	PTHR45810	HISTONE H3.2	10	146	1.5e-21	T	26-11-2023	IPR000164	Histone H3/CENP-A
VNE69_01011	uncharacterized SP-containing protein	Coils	Coil	Coil	95	115	-	T	26-11-2023	-	-
VNE69_01012	hypothetical protein	MobiDBLite	mobidb-lite	consensus disorder prediction	504	528	-	T	26-11-2023	-	-
VNE69_01012	hypothetical protein	Coils	Coil	Coil	145	172	-	T	26-11-2023	-	-
VNE69_01012	hypothetical protein	MobiDBLite	mobidb-lite	consensus disorder prediction	529	544	-	T	26-11-2023	-	-
VNE69_01012	hypothetical protein	MobiDBLite	mobidb-lite	consensus disorder prediction	483	503	-	T	26-11-2023	-	-
VNE69_01012	hypothetical protein	MobiDBLite	mobidb-lite	consensus disorder prediction	237	364	-	T	26-11-2023	-	-
VNE69_01012	hypothetical protein	MobiDBLite	mobidb-lite	consensus disorder prediction	237	273	-	T	26-11-2023	-	-
VNE69_01012	hypothetical protein	MobiDBLite	mobidb-lite	consensus disorder prediction	461	544	-	T	26-11-2023	-	-
VNE69_01012	hypothetical protein	MobiDBLite	mobidb-lite	consensus disorder prediction	292	364	-	T	26-11-2023	-	-
VNE69_01013	DNA repair SWI5-like protein	Pfam	PF07061	Swi5	58	116	5e-14	T	26-11-2023	IPR010760	DNA repair protein, Swi5
VNE69_01013	DNA repair SWI5-like protein	PANTHER	PTHR28529	DNA REPAIR PROTEIN SWI5 HOMOLOG	71	116	6e-10	T	26-11-2023	IPR010760	DNA repair protein, Swi5
VNE69_01013	DNA repair SWI5-like protein	Gene3D	G3DSA:1.20.5.170	-	30	100	1.2e-11	T	26-11-2023	-	-
VNE69_01016	tRNA-intron endonuclease	CDD	cd22363	tRNA-intron_lyase_C	15	85	3.98024e-15	T	26-11-2023	IPR006677	tRNA intron endonuclease, catalytic domain-like
VNE69_01016	tRNA-intron endonuclease	SUPERFAMILY	SSF53032	tRNA-intron endonuclease catalytic domain-like	12	83	1.57e-17	T	26-11-2023	IPR036167	tRNA intron endonuclease, catalytic domain-like superfamily
VNE69_01016	tRNA-intron endonuclease	Gene3D	G3DSA:3.40.1350.10	-	8	94	1.8e-17	T	26-11-2023	IPR011856	tRNA endonuclease-like domain superfamily
VNE69_01016	tRNA-intron endonuclease	PANTHER	PTHR21227	TRNA-SPLICING ENDONUCLEASE SUBUNIT SEN2	15	81	4.3e-16	T	26-11-2023	IPR006676	tRNA-splicing endonuclease
VNE69_01016	tRNA-intron endonuclease	Pfam	PF01974	tRNA intron endonuclease, catalytic C-terminal domain	10	81	9.4e-13	T	26-11-2023	IPR006677	tRNA intron endonuclease, catalytic domain-like
VNE69_01023	protein argonaute-2 (AGO2)	SMART	SM00949	PAZ_2_a_3	226	348	0.0035	T	26-11-2023	IPR003100	PAZ domain
VNE69_01023	protein argonaute-2 (AGO2)	ProSiteProfiles	PS50822	Piwi domain profile.	481	782	38.5862	T	26-11-2023	IPR003165	Piwi domain
VNE69_01023	protein argonaute-2 (AGO2)	Pfam	PF02171	Piwi domain	483	780	2.3e-80	T	26-11-2023	IPR003165	Piwi domain
VNE69_01023	protein argonaute-2 (AGO2)	SMART	SM00950	Piwi_a_2	481	782	4.4e-90	T	26-11-2023	IPR003165	Piwi domain
VNE69_01023	protein argonaute-2 (AGO2)	Pfam	PF16486	N-terminal domain of argonaute	21	129	0.00075	T	26-11-2023	IPR032474	Protein argonaute, N-terminal
VNE69_01023	protein argonaute-2 (AGO2)	ProSiteProfiles	PS50821	PAZ domain profile.	244	326	11.9036	T	26-11-2023	IPR003100	PAZ domain
VNE69_01023	protein argonaute-2 (AGO2)	Gene3D	G3DSA:3.40.50.2300	-	390	545	1.2e-28	T	26-11-2023	-	-
VNE69_01023	protein argonaute-2 (AGO2)	Gene3D	G3DSA:3.30.420.10	-	547	805	1.4e-88	T	26-11-2023	IPR036397	Ribonuclease H superfamily
VNE69_01023	protein argonaute-2 (AGO2)	Pfam	PF02170	PAZ domain	233	342	2.3e-15	T	26-11-2023	IPR003100	PAZ domain
VNE69_01023	protein argonaute-2 (AGO2)	Gene3D	G3DSA:2.170.260.10	paz domain	184	331	6.7e-27	T	26-11-2023	-	-
VNE69_01023	protein argonaute-2 (AGO2)	SUPERFAMILY	SSF53098	Ribonuclease H-like	472	782	4.3e-73	T	26-11-2023	IPR012337	Ribonuclease H-like superfamily
VNE69_01023	protein argonaute-2 (AGO2)	CDD	cd04657	Piwi_ago-like	375	781	3.1851e-146	T	26-11-2023	IPR045246	Argonaute-like, PIWI domain
VNE69_01023	protein argonaute-2 (AGO2)	CDD	cd02846	PAZ_argonaute_like	225	325	6.73282e-22	T	26-11-2023	-	-
VNE69_01023	protein argonaute-2 (AGO2)	SUPERFAMILY	SSF101690	PAZ domain	186	362	1.11e-37	T	26-11-2023	IPR036085	PAZ domain superfamily
VNE69_01023	protein argonaute-2 (AGO2)	PANTHER	PTHR22891	EUKARYOTIC TRANSLATION INITIATION FACTOR 2C	16	789	8.2e-155	T	26-11-2023	-	-
VNE69_01025	hypothetical protein	Coils	Coil	Coil	507	527	-	T	26-11-2023	-	-
VNE69_01026	histidine-tRNA ligase (HARS1)	Gene3D	G3DSA:3.40.50.800	-	332	425	1.9e-18	T	26-11-2023	IPR036621	Anticodon-binding domain superfamily
VNE69_01026	histidine-tRNA ligase (HARS1)	FunFam	G3DSA:3.40.50.800:FF:000012	Histidine--tRNA ligase, cytoplasmic	330	425	8.5e-18	T	26-11-2023	-	-
VNE69_01026	histidine-tRNA ligase (HARS1)	SUPERFAMILY	SSF55681	Class II aaRS and biotin synthetases	4	326	1.17e-65	T	26-11-2023	IPR045864	Class II Aminoacyl-tRNA synthetase/Biotinyl protein ligase (BPL) and lipoyl protein ligase (LPL)
VNE69_01026	histidine-tRNA ligase (HARS1)	CDD	cd00859	HisRS_anticodon	332	423	2.94779e-19	T	26-11-2023	IPR033656	Histidyl-anticodon-binding
VNE69_01026	histidine-tRNA ligase (HARS1)	Pfam	PF03129	Anticodon binding domain	335	424	2.7e-07	T	26-11-2023	IPR004154	Anticodon-binding
VNE69_01026	histidine-tRNA ligase (HARS1)	Pfam	PF13393	Histidyl-tRNA synthetase	9	320	2.6e-31	T	26-11-2023	IPR041715	Class II Histidinyl-tRNA synthetase (HisRS)-like catalytic core domain
VNE69_01026	histidine-tRNA ligase (HARS1)	CDD	cd00773	HisRS-like_core	16	325	1.41001e-75	T	26-11-2023	IPR041715	Class II Histidinyl-tRNA synthetase (HisRS)-like catalytic core domain
VNE69_01026	histidine-tRNA ligase (HARS1)	PIRSF	PIRSF001549	His-tRNA_synth	1	425	1.4e-101	T	26-11-2023	IPR004516	Histidine-tRNA ligase/ATP phosphoribosyltransferase regulatory subunit
VNE69_01026	histidine-tRNA ligase (HARS1)	Gene3D	G3DSA:3.30.930.10	Bira Bifunctional Protein; Domain 2	1	331	2.3e-115	T	26-11-2023	IPR045864	Class II Aminoacyl-tRNA synthetase/Biotinyl protein ligase (BPL) and lipoyl protein ligase (LPL)
VNE69_01026	histidine-tRNA ligase (HARS1)	SUPERFAMILY	SSF52954	Class II aaRS ABD-related	332	423	2.62e-13	T	26-11-2023	-	-
VNE69_01026	histidine-tRNA ligase (HARS1)	ProSiteProfiles	PS50862	Aminoacyl-transfer RNA synthetases class-II family profile.	1	324	9.40562	T	26-11-2023	IPR006195	Aminoacyl-tRNA synthetase, class II
VNE69_01026	histidine-tRNA ligase (HARS1)	PANTHER	PTHR11476	HISTIDYL-TRNA SYNTHETASE	3	423	1.5e-143	T	26-11-2023	-	-
VNE69_01027	uncharacterized protein	Coils	Coil	Coil	24	44	-	T	26-11-2023	-	-
VNE69_01028	adenylate kinase	SUPERFAMILY	SSF52540	P-loop containing nucleoside triphosphate hydrolases	4	174	3.7e-34	T	26-11-2023	IPR027417	P-loop containing nucleoside triphosphate hydrolase
VNE69_01028	adenylate kinase	Hamap	MF_00235	Adenylate kinase [adk].	2	173	31.7473	T	26-11-2023	IPR000850	Adenylate kinase/UMP-CMP kinase
VNE69_01028	adenylate kinase	PRINTS	PR00094	Adenylate kinase signature	120	135	9.1e-11	T	26-11-2023	IPR000850	Adenylate kinase/UMP-CMP kinase
VNE69_01028	adenylate kinase	PRINTS	PR00094	Adenylate kinase signature	137	151	9.1e-11	T	26-11-2023	IPR000850	Adenylate kinase/UMP-CMP kinase
VNE69_01028	adenylate kinase	PRINTS	PR00094	Adenylate kinase signature	5	18	9.1e-11	T	26-11-2023	IPR000850	Adenylate kinase/UMP-CMP kinase
VNE69_01028	adenylate kinase	Gene3D	G3DSA:3.40.50.300	-	2	175	1.9e-51	T	26-11-2023	IPR027417	P-loop containing nucleoside triphosphate hydrolase
VNE69_01028	adenylate kinase	CDD	cd01428	ADK	4	164	4.78473e-54	T	26-11-2023	IPR000850	Adenylate kinase/UMP-CMP kinase
VNE69_01028	adenylate kinase	PANTHER	PTHR23359	NUCLEOTIDE KINASE	4	172	2.4e-39	T	26-11-2023	IPR000850	Adenylate kinase/UMP-CMP kinase
VNE69_01028	adenylate kinase	Pfam	PF00406	Adenylate kinase	6	150	3.5e-31	T	26-11-2023	-	-
VNE69_01028	adenylate kinase	ProSitePatterns	PS00113	Adenylate kinase signature.	72	83	-	T	26-11-2023	IPR033690	Adenylate kinase, conserved site
VNE69_01029	uncharacterized protein	MobiDBLite	mobidb-lite	consensus disorder prediction	1	36	-	T	26-11-2023	-	-
VNE69_01029	uncharacterized protein	MobiDBLite	mobidb-lite	consensus disorder prediction	18	36	-	T	26-11-2023	-	-
VNE69_01029	uncharacterized protein	Pfam	PF17015	Domain of unknown function (DUF5094)	2	159	6.5e-40	T	26-11-2023	IPR031519	Domain of unknown function DUF5094
VNE69_01029	uncharacterized protein	Coils	Coil	Coil	48	76	-	T	26-11-2023	-	-
VNE69_01030	PH domain-containing protein	SMART	SM00233	PH_update	316	416	0.00077	T	26-11-2023	IPR001849	Pleckstrin homology domain
VNE69_01030	PH domain-containing protein	MobiDBLite	mobidb-lite	consensus disorder prediction	249	288	-	T	26-11-2023	-	-
VNE69_01030	PH domain-containing protein	Pfam	PF00169	PH domain	317	410	7.8e-06	T	26-11-2023	IPR001849	Pleckstrin homology domain
VNE69_01030	PH domain-containing protein	MobiDBLite	mobidb-lite	consensus disorder prediction	1	56	-	T	26-11-2023	-	-
VNE69_01030	PH domain-containing protein	MobiDBLite	mobidb-lite	consensus disorder prediction	169	221	-	T	26-11-2023	-	-
VNE69_01030	PH domain-containing protein	MobiDBLite	mobidb-lite	consensus disorder prediction	1	221	-	T	26-11-2023	-	-
VNE69_01030	PH domain-containing protein	MobiDBLite	mobidb-lite	consensus disorder prediction	102	142	-	T	26-11-2023	-	-
VNE69_01030	PH domain-containing protein	Gene3D	G3DSA:2.30.29.30	-	307	417	1e-12	T	26-11-2023	IPR011993	PH-like domain superfamily
VNE69_01030	PH domain-containing protein	MobiDBLite	mobidb-lite	consensus disorder prediction	250	267	-	T	26-11-2023	-	-
VNE69_01030	PH domain-containing protein	CDD	cd00821	PH	319	409	2.35742e-06	T	26-11-2023	-	-
VNE69_01030	PH domain-containing protein	ProSiteProfiles	PS50003	PH domain profile.	315	414	10.8272	T	26-11-2023	IPR001849	Pleckstrin homology domain
VNE69_01030	PH domain-containing protein	SUPERFAMILY	SSF50729	PH domain-like	316	413	8.13e-14	T	26-11-2023	-	-
VNE69_01031	hypothetical protein	Coils	Coil	Coil	207	227	-	T	26-11-2023	-	-
VNE69_01032	serine/threonine-protein phosphatase 2A activator (PTPA)	Pfam	PF03095	Phosphotyrosyl phosphate activator (PTPA) protein	7	189	1.1e-37	T	26-11-2023	IPR004327	Phosphotyrosyl phosphatase activator, PTPA
VNE69_01032	serine/threonine-protein phosphatase 2A activator (PTPA)	SUPERFAMILY	SSF140984	PTPA-like	6	223	6.67e-44	T	26-11-2023	IPR037218	PTPA superfamily
VNE69_01032	serine/threonine-protein phosphatase 2A activator (PTPA)	PANTHER	PTHR10012	SERINE/THREONINE-PROTEIN PHOSPHATASE 2A REGULATORY SUBUNIT B	7	191	1.4e-36	T	26-11-2023	IPR004327	Phosphotyrosyl phosphatase activator, PTPA
VNE69_01033	ribonucleoside-diphosphate reductase subunit M2 (RIR2)	Gene3D	G3DSA:1.10.620.20	Ribonucleotide Reductase, subunit A	3	324	7e-122	T	26-11-2023	IPR012348	Ribonucleotide reductase-like
VNE69_01033	ribonucleoside-diphosphate reductase subunit M2 (RIR2)	SUPERFAMILY	SSF47240	Ferritin-like	20	324	3.1e-108	T	26-11-2023	IPR009078	Ferritin-like superfamily
VNE69_01033	ribonucleoside-diphosphate reductase subunit M2 (RIR2)	Pfam	PF00268	Ribonucleotide reductase, small chain	34	299	2e-105	T	26-11-2023	IPR000358	Ribonucleotide reductase small subunit family
VNE69_01033	ribonucleoside-diphosphate reductase subunit M2 (RIR2)	ProSitePatterns	PS00368	Ribonucleotide reductase small subunit signature.	123	139	-	T	26-11-2023	IPR030475	Ribonucleotide reductase small subunit, acitve site
VNE69_01033	ribonucleoside-diphosphate reductase subunit M2 (RIR2)	CDD	cd01049	RNRR2	35	308	1.2267e-124	T	26-11-2023	IPR033909	Ribonucleotide reductase small subunit
VNE69_01033	ribonucleoside-diphosphate reductase subunit M2 (RIR2)	PANTHER	PTHR23409	RIBONUCLEOSIDE-DIPHOSPHATE REDUCTASE SMALL CHAIN	18	342	2.9e-130	T	26-11-2023	IPR000358	Ribonucleotide reductase small subunit family
VNE69_01034	ricin B lectin (PTP6a)	Gene3D	G3DSA:2.80.10.50	-	69	156	9.7e-07	T	26-11-2023	-	-
VNE69_01034	ricin B lectin (PTP6a)	SUPERFAMILY	SSF50370	Ricin B-like lectins	12	135	3.17e-07	T	26-11-2023	IPR035992	Ricin B-like lectins
VNE69_01036	hypothetical protein	MobiDBLite	mobidb-lite	consensus disorder prediction	323	368	-	T	26-11-2023	-	-
VNE69_01036	hypothetical protein	Coils	Coil	Coil	12	32	-	T	26-11-2023	-	-
VNE69_01036	hypothetical protein	MobiDBLite	mobidb-lite	consensus disorder prediction	384	420	-	T	26-11-2023	-	-
VNE69_01036	hypothetical protein	MobiDBLite	mobidb-lite	consensus disorder prediction	323	351	-	T	26-11-2023	-	-
VNE69_01037	hypothetical protein	MobiDBLite	mobidb-lite	consensus disorder prediction	138	159	-	T	26-11-2023	-	-
VNE69_01037	hypothetical protein	MobiDBLite	mobidb-lite	consensus disorder prediction	130	159	-	T	26-11-2023	-	-
VNE69_01038	ricin B lectin (PTP6c)	SUPERFAMILY	SSF50370	Ricin B-like lectins	72	141	5.57e-07	T	26-11-2023	IPR035992	Ricin B-like lectins
VNE69_01039	ricin B lectin (PTP6d)	SUPERFAMILY	SSF50370	Ricin B-like lectins	72	138	1.33e-05	T	26-11-2023	IPR035992	Ricin B-like lectins
VNE69_01039	ricin B lectin (PTP6d)	MobiDBLite	mobidb-lite	consensus disorder prediction	165	183	-	T	26-11-2023	-	-
VNE69_01039	ricin B lectin (PTP6d)	MobiDBLite	mobidb-lite	consensus disorder prediction	184	198	-	T	26-11-2023	-	-
VNE69_01039	ricin B lectin (PTP6d)	MobiDBLite	mobidb-lite	consensus disorder prediction	165	198	-	T	26-11-2023	-	-
VNE69_01040	ricin B lectin (RBL4c)	MobiDBLite	mobidb-lite	consensus disorder prediction	145	186	-	T	26-11-2023	-	-
VNE69_01040	ricin B lectin (RBL4c)	Coils	Coil	Coil	136	156	-	T	26-11-2023	-	-
VNE69_01042	tubby-related protein 1	SUPERFAMILY	SSF54518	Tubby C-terminal domain-like	59	185	1.73e-41	T	26-11-2023	IPR025659	Tubby-like, C-terminal
VNE69_01042	tubby-related protein 1	PANTHER	PTHR16517	TUBBY-RELATED	85	185	1.2e-32	T	26-11-2023	-	-
VNE69_01042	tubby-related protein 1	Gene3D	G3DSA:3.20.90.10	Tubby Protein; Chain A	97	186	2.8e-36	T	26-11-2023	IPR025659	Tubby-like, C-terminal
VNE69_01042	tubby-related protein 1	Pfam	PF01167	Tub family	90	180	4.6e-30	T	26-11-2023	IPR000007	Tubby, C-terminal
VNE69_01043	hypothetical protein	MobiDBLite	mobidb-lite	consensus disorder prediction	261	393	-	T	26-11-2023	-	-
VNE69_01043	hypothetical protein	MobiDBLite	mobidb-lite	consensus disorder prediction	261	409	-	T	26-11-2023	-	-
VNE69_01043	hypothetical protein	Coils	Coil	Coil	342	362	-	T	26-11-2023	-	-
VNE69_01044	ribosomal protein eS24	SUPERFAMILY	SSF54189	Ribosomal proteins S24e, L23 and L15e	6	94	3.09e-22	T	26-11-2023	IPR012678	Ribosomal protein uL23/eL15/eS24 core domain superfamily
VNE69_01044	ribosomal protein eS24	Gene3D	G3DSA:3.30.70.3370	-	5	133	5.1e-28	T	26-11-2023	-	-
VNE69_01044	ribosomal protein eS24	MobiDBLite	mobidb-lite	consensus disorder prediction	105	133	-	T	26-11-2023	-	-
VNE69_01044	ribosomal protein eS24	Hamap	MF_00545	30S ribosomal protein S24e [rps24e].	5	104	14.7497	T	26-11-2023	IPR001976	Small ribosomal subunit protein eS24
VNE69_01044	ribosomal protein eS24	Pfam	PF01282	Ribosomal protein S24e	25	98	2.1e-14	T	26-11-2023	IPR001976	Small ribosomal subunit protein eS24
VNE69_01044	ribosomal protein eS24	PANTHER	PTHR10496	40S RIBOSOMAL PROTEIN S24	8	130	6.5e-14	T	26-11-2023	IPR001976	Small ribosomal subunit protein eS24
VNE69_01044	ribosomal protein eS24	MobiDBLite	mobidb-lite	consensus disorder prediction	93	133	-	T	26-11-2023	-	-
VNE69_01046	hypothetical protein	Coils	Coil	Coil	140	160	-	T	26-11-2023	-	-
VNE69_01046	hypothetical protein	MobiDBLite	mobidb-lite	consensus disorder prediction	171	189	-	T	26-11-2023	-	-
VNE69_01046	hypothetical protein	Coils	Coil	Coil	366	386	-	T	26-11-2023	-	-
VNE69_01046	hypothetical protein	Coils	Coil	Coil	9	29	-	T	26-11-2023	-	-
VNE69_01046	hypothetical protein	MobiDBLite	mobidb-lite	consensus disorder prediction	158	194	-	T	26-11-2023	-	-
VNE69_01048	hypothetical SP-containing protein	Coils	Coil	Coil	297	317	-	T	26-11-2023	-	-
VNE69_01052	reverse transcriptase domain-containing protein	SUPERFAMILY	SSF53098	Ribonuclease H-like	73	132	3.79e-05	T	26-11-2023	IPR012337	Ribonuclease H-like superfamily
VNE69_01053	ABC transporter	Pfam	PF00005	ABC transporter	33	178	2.6e-21	T	26-11-2023	IPR003439	ABC transporter-like, ATP-binding domain
VNE69_01053	ABC transporter	SMART	SM00382	AAA_5	41	228	5.3e-07	T	26-11-2023	IPR003593	AAA+ ATPase domain
VNE69_01053	ABC transporter	SUPERFAMILY	SSF52540	P-loop containing nucleoside triphosphate hydrolases	8	239	2.38e-38	T	26-11-2023	IPR027417	P-loop containing nucleoside triphosphate hydrolase
VNE69_01053	ABC transporter	Gene3D	G3DSA:3.40.50.300	-	1	245	6.8e-46	T	26-11-2023	IPR027417	P-loop containing nucleoside triphosphate hydrolase
VNE69_01053	ABC transporter	Pfam	PF19055	ABC-2 type transporter	208	262	0.005	T	26-11-2023	IPR043926	ABC transporter family G domain
VNE69_01053	ABC transporter	PANTHER	PTHR48041	ABC TRANSPORTER G FAMILY MEMBER 28	7	474	8.1e-60	T	26-11-2023	-	-
VNE69_01053	ABC transporter	ProSiteProfiles	PS50893	ATP-binding cassette, ABC transporter-type domain profile.	8	251	16.3	T	26-11-2023	IPR003439	ABC transporter-like, ATP-binding domain
VNE69_01054	homeobox domain-containing protein	SUPERFAMILY	SSF46689	Homeodomain-like	28	83	1.28e-06	T	26-11-2023	IPR009057	Homeobox-like domain superfamily
VNE69_01055	calcium calmodulin-dependent 3-cyclic nucleotide phosphodiesterase 1b	Gene3D	G3DSA:1.10.1300.10	-	1	104	5.7e-06	T	26-11-2023	IPR036971	3'5'-cyclic nucleotide phosphodiesterase, catalytic domain superfamily
VNE69_01055	calcium calmodulin-dependent 3-cyclic nucleotide phosphodiesterase 1b	SUPERFAMILY	SSF109604	HD-domain/PDEase-like	37	72	1.57e-05	T	26-11-2023	-	-
VNE69_01056	uncharacterized protein	Gene3D	G3DSA:1.10.1300.10	-	6	138	2.6e-05	T	26-11-2023	IPR036971	3'5'-cyclic nucleotide phosphodiesterase, catalytic domain superfamily
VNE69_01056	uncharacterized protein	SUPERFAMILY	SSF109604	HD-domain/PDEase-like	37	152	2.59e-05	T	26-11-2023	-	-
VNE69_01057	MULE domain-containing protein	PANTHER	PTHR47160	PUTATIVE-RELATED	35	243	1.5e-12	T	26-11-2023	-	-
VNE69_01057	MULE domain-containing protein	Pfam	PF10551	MULE transposase domain	48	136	6.9e-09	T	26-11-2023	IPR018289	MULE transposase domain
VNE69_01058	FLYWCH-type domain-containing protein	Gene3D	G3DSA:2.20.25.240	-	1	79	2.2e-16	T	26-11-2023	-	-
VNE69_01058	FLYWCH-type domain-containing protein	Pfam	PF04500	FLYWCH zinc finger domain	9	63	2.7e-06	T	26-11-2023	IPR007588	Zinc finger, FLYWCH-type
VNE69_01059	Rab-gap TBC domain-containing protein	Gene3D	G3DSA:1.10.8.270	putative rabgap domain of human tbc1 domain family member 14 like domains	68	194	5.2e-14	T	26-11-2023	-	-
VNE69_01059	Rab-gap TBC domain-containing protein	Pfam	PF00566	Rab-GTPase-TBC domain	45	286	7.7e-18	T	26-11-2023	IPR000195	Rab-GAP-TBC domain
VNE69_01059	Rab-gap TBC domain-containing protein	SUPERFAMILY	SSF47923	Ypt/Rab-GAP domain of gyp1p	18	222	4.45e-25	T	26-11-2023	IPR035969	Rab-GAP-TBC domain superfamily
VNE69_01059	Rab-gap TBC domain-containing protein	Gene3D	G3DSA:1.10.472.80	-	201	322	3.6e-15	T	26-11-2023	-	-
VNE69_01059	Rab-gap TBC domain-containing protein	SMART	SM00164	tbc_4	37	289	2.4e-08	T	26-11-2023	IPR000195	Rab-GAP-TBC domain
VNE69_01059	Rab-gap TBC domain-containing protein	PANTHER	PTHR22957	TBC1 DOMAIN FAMILY MEMBER GTPASE-ACTIVATING PROTEIN	44	302	2e-25	T	26-11-2023	-	-
VNE69_01059	Rab-gap TBC domain-containing protein	SUPERFAMILY	SSF47923	Ypt/Rab-GAP domain of gyp1p	202	317	7.06e-20	T	26-11-2023	IPR035969	Rab-GAP-TBC domain superfamily
VNE69_01059	Rab-gap TBC domain-containing protein	ProSiteProfiles	PS50086	TBC/rab GAP domain profile.	40	264	20.8373	T	26-11-2023	IPR000195	Rab-GAP-TBC domain
VNE69_01061	hypothetical protein	MobiDBLite	mobidb-lite	consensus disorder prediction	290	305	-	T	26-11-2023	-	-
VNE69_01061	hypothetical protein	MobiDBLite	mobidb-lite	consensus disorder prediction	290	319	-	T	26-11-2023	-	-
VNE69_01062	histone 3	Gene3D	G3DSA:1.10.20.10	Histone, subunit A	5	131	7e-15	T	26-11-2023	IPR009072	Histone-fold
VNE69_01062	histone 3	SUPERFAMILY	SSF47113	Histone-fold	37	125	1.09e-10	T	26-11-2023	IPR009072	Histone-fold
VNE69_01062	histone 3	PANTHER	PTHR11426	HISTONE H3	30	128	7.7e-11	T	26-11-2023	IPR000164	Histone H3/CENP-A
VNE69_01062	histone 3	Pfam	PF00125	Core histone H2A/H2B/H3/H4	24	126	7.5e-09	T	26-11-2023	IPR007125	Histone H2A/H2B/H3
VNE69_01063	integrase catalytic domain-containing protein	PANTHER	PTHR47266	ENDONUCLEASE-RELATED	6	230	2.1e-28	T	26-11-2023	-	-
VNE69_01063	integrase catalytic domain-containing protein	Gene3D	G3DSA:3.30.420.10	-	1	152	7.5e-30	T	26-11-2023	IPR036397	Ribonuclease H superfamily
VNE69_01063	integrase catalytic domain-containing protein	SUPERFAMILY	SSF53098	Ribonuclease H-like	2	130	3.19e-24	T	26-11-2023	IPR012337	Ribonuclease H-like superfamily
VNE69_01064	MULE domain-containing protein	PANTHER	PTHR47160	PUTATIVE-RELATED	2	234	9.2e-13	T	26-11-2023	-	-
VNE69_01064	MULE domain-containing protein	Pfam	PF10551	MULE transposase domain	9	98	5.1e-09	T	26-11-2023	IPR018289	MULE transposase domain
VNE69_01065	hypothetical protein	ProSitePatterns	PS00028	Zinc finger C2H2 type domain signature.	197	219	-	T	26-11-2023	IPR013087	Zinc finger C2H2-type
VNE69_01065	hypothetical protein	Gene3D	G3DSA:3.30.160.60	Classic Zinc Finger	189	228	3e-05	T	26-11-2023	-	-
VNE69_01065	hypothetical protein	ProSiteProfiles	PS50157	Zinc finger C2H2 type domain profile.	195	224	11.1775	T	26-11-2023	IPR013087	Zinc finger C2H2-type
VNE69_01065	hypothetical protein	SUPERFAMILY	SSF57667	beta-beta-alpha zinc fingers	190	228	1.3e-06	T	26-11-2023	IPR036236	Zinc finger C2H2 superfamily
VNE69_01065	hypothetical protein	MobiDBLite	mobidb-lite	consensus disorder prediction	20	34	-	T	26-11-2023	-	-
VNE69_01065	hypothetical protein	MobiDBLite	mobidb-lite	consensus disorder prediction	20	58	-	T	26-11-2023	-	-
VNE69_01067	MULE domain-containing protein	Gene3D	G3DSA:2.20.25.240	-	1	72	4.1e-07	T	26-11-2023	-	-
VNE69_01069	aldose reductase	PANTHER	PTHR11732	ALDO/KETO REDUCTASE	5	287	6.2e-89	T	26-11-2023	IPR020471	Aldo-keto reductase
VNE69_01069	aldose reductase	Pfam	PF00248	Aldo/keto reductase family	17	284	5.6e-39	T	26-11-2023	IPR023210	NADP-dependent oxidoreductase domain
VNE69_01069	aldose reductase	PIRSF	PIRSF000097	AKR	1	302	4.3e-103	T	26-11-2023	IPR020471	Aldo-keto reductase
VNE69_01069	aldose reductase	SUPERFAMILY	SSF51430	NAD(P)-linked oxidoreductase	3	292	9.43e-82	T	26-11-2023	IPR036812	NADP-dependent oxidoreductase domain superfamily
VNE69_01069	aldose reductase	Gene3D	G3DSA:3.20.20.100	-	1	297	3e-101	T	26-11-2023	IPR036812	NADP-dependent oxidoreductase domain superfamily
VNE69_01069	aldose reductase	ProSitePatterns	PS00798	Aldo/keto reductase family signature 1.	41	58	-	T	26-11-2023	IPR018170	Aldo/keto reductase, conserved site
VNE69_01069	aldose reductase	PRINTS	PR00069	Aldo-keto reductase signature	95	113	2.4e-49	T	26-11-2023	IPR020471	Aldo-keto reductase
VNE69_01069	aldose reductase	PRINTS	PR00069	Aldo-keto reductase signature	37	61	2.4e-49	T	26-11-2023	IPR020471	Aldo-keto reductase
VNE69_01069	aldose reductase	PRINTS	PR00069	Aldo-keto reductase signature	180	209	2.4e-49	T	26-11-2023	IPR020471	Aldo-keto reductase
VNE69_01069	aldose reductase	PRINTS	PR00069	Aldo-keto reductase signature	222	246	2.4e-49	T	26-11-2023	IPR020471	Aldo-keto reductase
VNE69_01069	aldose reductase	PRINTS	PR00069	Aldo-keto reductase signature	146	163	2.4e-49	T	26-11-2023	IPR020471	Aldo-keto reductase
VNE69_01069	aldose reductase	FunFam	G3DSA:3.20.20.100:FF:000002	2,5-diketo-D-gluconic acid reductase A	1	295	6.4e-84	T	26-11-2023	-	-
VNE69_01070	NFATC2-interacting protein	MobiDBLite	mobidb-lite	consensus disorder prediction	60	94	-	T	26-11-2023	-	-
VNE69_01070	NFATC2-interacting protein	MobiDBLite	mobidb-lite	consensus disorder prediction	48	94	-	T	26-11-2023	-	-
VNE69_01074	aldose reductase	SUPERFAMILY	SSF51430	NAD(P)-linked oxidoreductase	3	293	2.88e-82	T	26-11-2023	IPR036812	NADP-dependent oxidoreductase domain superfamily
VNE69_01074	aldose reductase	PIRSF	PIRSF000097	AKR	1	302	7.7e-105	T	26-11-2023	IPR020471	Aldo-keto reductase
VNE69_01074	aldose reductase	Gene3D	G3DSA:3.20.20.100	-	1	296	2.7e-102	T	26-11-2023	IPR036812	NADP-dependent oxidoreductase domain superfamily
VNE69_01074	aldose reductase	PANTHER	PTHR11732	ALDO/KETO REDUCTASE	5	287	1.7e-89	T	26-11-2023	IPR020471	Aldo-keto reductase
VNE69_01074	aldose reductase	FunFam	G3DSA:3.20.20.100:FF:000002	2,5-diketo-D-gluconic acid reductase A	1	296	2.2e-83	T	26-11-2023	-	-
VNE69_01074	aldose reductase	Pfam	PF00248	Aldo/keto reductase family	17	285	2.9e-39	T	26-11-2023	IPR023210	NADP-dependent oxidoreductase domain
VNE69_01074	aldose reductase	PRINTS	PR00069	Aldo-keto reductase signature	180	209	6.7e-49	T	26-11-2023	IPR020471	Aldo-keto reductase
VNE69_01074	aldose reductase	PRINTS	PR00069	Aldo-keto reductase signature	37	61	6.7e-49	T	26-11-2023	IPR020471	Aldo-keto reductase
VNE69_01074	aldose reductase	PRINTS	PR00069	Aldo-keto reductase signature	222	246	6.7e-49	T	26-11-2023	IPR020471	Aldo-keto reductase
VNE69_01074	aldose reductase	PRINTS	PR00069	Aldo-keto reductase signature	95	113	6.7e-49	T	26-11-2023	IPR020471	Aldo-keto reductase
VNE69_01074	aldose reductase	PRINTS	PR00069	Aldo-keto reductase signature	146	163	6.7e-49	T	26-11-2023	IPR020471	Aldo-keto reductase
VNE69_01074	aldose reductase	ProSitePatterns	PS00798	Aldo/keto reductase family signature 1.	41	58	-	T	26-11-2023	IPR018170	Aldo/keto reductase, conserved site
VNE69_01076	Ste12-like transcription factor	PANTHER	PTHR47427	PROTEIN STE12	8	141	5.7e-69	T	26-11-2023	-	-
VNE69_01076	Ste12-like transcription factor	SMART	SM00424	ste	22	131	8.8e-63	T	26-11-2023	IPR003120	Transcription factor Ste12
VNE69_01076	Ste12-like transcription factor	Pfam	PF02200	STE like transcription factor	24	131	9.3e-51	T	26-11-2023	IPR003120	Transcription factor Ste12
VNE69_01077	kinesin-like protein KIF22	ProSitePatterns	PS00411	Kinesin motor domain signature.	193	204	-	T	26-11-2023	IPR019821	Kinesin motor domain, conserved site
VNE69_01077	kinesin-like protein KIF22	Pfam	PF00225	Kinesin motor domain	22	293	3.2e-79	T	26-11-2023	IPR001752	Kinesin motor domain
VNE69_01077	kinesin-like protein KIF22	Coils	Coil	Coil	439	459	-	T	26-11-2023	-	-
VNE69_01077	kinesin-like protein KIF22	Gene3D	G3DSA:1.10.150.280	-	460	526	1.3e-05	T	26-11-2023	-	-
VNE69_01077	kinesin-like protein KIF22	SUPERFAMILY	SSF52540	P-loop containing nucleoside triphosphate hydrolases	8	314	8.93e-90	T	26-11-2023	IPR027417	P-loop containing nucleoside triphosphate hydrolase
VNE69_01077	kinesin-like protein KIF22	Gene3D	G3DSA:3.40.850.10	Kinesin motor domain	4	339	7.9e-94	T	26-11-2023	IPR036961	Kinesin motor domain superfamily
VNE69_01077	kinesin-like protein KIF22	PANTHER	PTHR24115	KINESIN-RELATED	8	455	6.4e-99	T	26-11-2023	IPR027640	Kinesin-like protein
VNE69_01077	kinesin-like protein KIF22	SMART	SM00129	kinesin_4	5	301	3.2e-89	T	26-11-2023	IPR001752	Kinesin motor domain
VNE69_01077	kinesin-like protein KIF22	ProSiteProfiles	PS50067	Kinesin motor domain profile.	7	293	70.1511	T	26-11-2023	IPR001752	Kinesin motor domain
VNE69_01077	kinesin-like protein KIF22	PRINTS	PR00380	Kinesin heavy chain signature	243	264	1.1e-27	T	26-11-2023	IPR001752	Kinesin motor domain
VNE69_01077	kinesin-like protein KIF22	PRINTS	PR00380	Kinesin heavy chain signature	69	90	1.1e-27	T	26-11-2023	IPR001752	Kinesin motor domain
VNE69_01077	kinesin-like protein KIF22	PRINTS	PR00380	Kinesin heavy chain signature	173	190	1.1e-27	T	26-11-2023	IPR001752	Kinesin motor domain
VNE69_01078	hypothetical protein	Coils	Coil	Coil	105	125	-	T	26-11-2023	-	-
VNE69_01079	structural maintenance of chromosomes protein 5 (SMC5)	Coils	Coil	Coil	232	299	-	T	26-11-2023	-	-
VNE69_01079	structural maintenance of chromosomes protein 5 (SMC5)	SUPERFAMILY	SSF52540	P-loop containing nucleoside triphosphate hydrolases	12	269	4.41e-29	T	26-11-2023	IPR027417	P-loop containing nucleoside triphosphate hydrolase
VNE69_01079	structural maintenance of chromosomes protein 5 (SMC5)	Coils	Coil	Coil	314	355	-	T	26-11-2023	-	-
VNE69_01079	structural maintenance of chromosomes protein 5 (SMC5)	PANTHER	PTHR45916	STRUCTURAL MAINTENANCE OF CHROMOSOMES PROTEIN 5	4	1059	1e-165	T	26-11-2023	IPR027131	Structural maintenance of chromosomes protein 5
VNE69_01079	structural maintenance of chromosomes protein 5 (SMC5)	Pfam	PF13476	AAA domain	14	212	1.3e-10	T	26-11-2023	IPR038729	Rad50/SbcC-type AAA domain
VNE69_01079	structural maintenance of chromosomes protein 5 (SMC5)	SUPERFAMILY	SSF52540	P-loop containing nucleoside triphosphate hydrolases	12	1039	6.85e-22	T	26-11-2023	IPR027417	P-loop containing nucleoside triphosphate hydrolase
VNE69_01079	structural maintenance of chromosomes protein 5 (SMC5)	Gene3D	G3DSA:3.40.50.300	-	11	223	9.5e-28	T	26-11-2023	IPR027417	P-loop containing nucleoside triphosphate hydrolase
VNE69_01079	structural maintenance of chromosomes protein 5 (SMC5)	Coils	Coil	Coil	420	471	-	T	26-11-2023	-	-
VNE69_01079	structural maintenance of chromosomes protein 5 (SMC5)	Gene3D	G3DSA:3.40.50.300	-	886	1067	3.2e-27	T	26-11-2023	IPR027417	P-loop containing nucleoside triphosphate hydrolase
VNE69_01079	structural maintenance of chromosomes protein 5 (SMC5)	Coils	Coil	Coil	808	828	-	T	26-11-2023	-	-
VNE69_01079	structural maintenance of chromosomes protein 5 (SMC5)	Coils	Coil	Coil	172	213	-	T	26-11-2023	-	-
VNE69_01079	structural maintenance of chromosomes protein 5 (SMC5)	Coils	Coil	Coil	714	763	-	T	26-11-2023	-	-
VNE69_01083	ubiquitin-conjugating enzyme E2 D1	PANTHER	PTHR24067	UBIQUITIN-CONJUGATING ENZYME E2	6	164	2e-38	T	26-11-2023	-	-
VNE69_01083	ubiquitin-conjugating enzyme E2 D1	Coils	Coil	Coil	2	29	-	T	26-11-2023	-	-
VNE69_01083	ubiquitin-conjugating enzyme E2 D1	Pfam	PF00179	Ubiquitin-conjugating enzyme	11	156	2e-40	T	26-11-2023	IPR000608	Ubiquitin-conjugating enzyme E2
VNE69_01083	ubiquitin-conjugating enzyme E2 D1	ProSitePatterns	PS00183	Ubiquitin-conjugating (UBC) active site signature.	90	105	-	T	26-11-2023	IPR023313	Ubiquitin-conjugating enzyme, active site
VNE69_01083	ubiquitin-conjugating enzyme E2 D1	SMART	SM00212	ubc_7	10	163	2.1e-53	T	26-11-2023	-	-
VNE69_01083	ubiquitin-conjugating enzyme E2 D1	CDD	cd00195	UBCc	9	153	5.33633e-55	T	26-11-2023	IPR000608	Ubiquitin-conjugating enzyme E2
VNE69_01083	ubiquitin-conjugating enzyme E2 D1	ProSiteProfiles	PS50127	Ubiquitin-conjugating (UBC) core domain profile.	7	163	45.4477	T	26-11-2023	IPR000608	Ubiquitin-conjugating enzyme E2
VNE69_01083	ubiquitin-conjugating enzyme E2 D1	SUPERFAMILY	SSF54495	UBC-like	8	162	4.46e-50	T	26-11-2023	IPR016135	Ubiquitin-conjugating enzyme/RWD-like
VNE69_01083	ubiquitin-conjugating enzyme E2 D1	Gene3D	G3DSA:3.10.110.10	Ubiquitin Conjugating Enzyme	3	166	4.8e-53	T	26-11-2023	IPR016135	Ubiquitin-conjugating enzyme/RWD-like
VNE69_01091	ribosome production factor 1 (RPF1)	ProSiteProfiles	PS50833	Brix domain profile.	1	162	11.7139	T	26-11-2023	IPR007109	Brix domain
VNE69_01091	ribosome production factor 1 (RPF1)	SUPERFAMILY	SSF52954	Class II aaRS ABD-related	76	156	8.04e-07	T	26-11-2023	-	-
VNE69_01092	septin	Gene3D	G3DSA:3.40.50.300	-	14	280	1.8e-54	T	26-11-2023	IPR027417	P-loop containing nucleoside triphosphate hydrolase
VNE69_01092	septin	ProSiteProfiles	PS51719	Septin-type guanine nucleotide-binding (G) domain profile.	1	281	24.5806	T	26-11-2023	IPR030379	Septin-type guanine nucleotide-binding (G) domain
VNE69_01092	septin	PANTHER	PTHR18884	SEPTIN	15	332	4.5e-48	T	26-11-2023	-	-
VNE69_01092	septin	Coils	Coil	Coil	308	335	-	T	26-11-2023	-	-
VNE69_01092	septin	SUPERFAMILY	SSF52540	P-loop containing nucleoside triphosphate hydrolases	21	235	1.75e-08	T	26-11-2023	IPR027417	P-loop containing nucleoside triphosphate hydrolase
VNE69_01092	septin	Pfam	PF00735	Septin	37	282	6e-45	T	26-11-2023	IPR030379	Septin-type guanine nucleotide-binding (G) domain
VNE69_01093	derlin-2 (DERL2)	PANTHER	PTHR11009	DER1-LIKE PROTEIN, DERLIN	10	223	2.2e-52	T	26-11-2023	-	-
VNE69_01093	derlin-2 (DERL2)	MobiDBLite	mobidb-lite	consensus disorder prediction	324	353	-	T	26-11-2023	-	-
VNE69_01093	derlin-2 (DERL2)	Pfam	PF04511	Der1-like family	14	198	8.5e-34	T	26-11-2023	IPR007599	Derlin
VNE69_01093	derlin-2 (DERL2)	SUPERFAMILY	SSF144091	Rhomboid-like	10	189	3.14e-08	T	26-11-2023	IPR035952	Rhomboid-like superfamily
VNE69_01093	derlin-2 (DERL2)	MobiDBLite	mobidb-lite	consensus disorder prediction	324	339	-	T	26-11-2023	-	-
VNE69_01094	transcription elongation factor SPT5	Pfam	PF03439	Early transcription elongation factor of RNA pol II, NGN section	84	157	6.5e-13	T	26-11-2023	IPR005100	NGN domain
VNE69_01094	transcription elongation factor SPT5	PANTHER	PTHR11125	SUPPRESSOR OF TY 5	376	427	6.5e-40	T	26-11-2023	IPR039659	Transcription elongation factor SPT5
VNE69_01094	transcription elongation factor SPT5	Gene3D	G3DSA:3.30.70.940	-	63	159	1.7e-24	T	26-11-2023	IPR036735	NusG, N-terminal domain superfamily
VNE69_01094	transcription elongation factor SPT5	Gene3D	G3DSA:2.30.30.30	-	366	428	1.5e-15	T	26-11-2023	IPR014722	Large ribosomal subunit protein uL2, domain 2
VNE69_01094	transcription elongation factor SPT5	CDD	cd06085	KOW_Spt5_5	376	426	1.39101e-16	T	26-11-2023	IPR041978	Spt5, KOW domain repeat 5
VNE69_01094	transcription elongation factor SPT5	SMART	SM00739	kow_9	377	404	73	T	26-11-2023	IPR005824	KOW
VNE69_01094	transcription elongation factor SPT5	SMART	SM00739	kow_9	264	291	1.1	T	26-11-2023	IPR005824	KOW
VNE69_01094	transcription elongation factor SPT5	SMART	SM00739	kow_9	512	539	13	T	26-11-2023	IPR005824	KOW
VNE69_01094	transcription elongation factor SPT5	CDD	cd09888	NGN_Euk	84	159	2.12729e-23	T	26-11-2023	IPR039385	NGN domain, eukaryotic
VNE69_01094	transcription elongation factor SPT5	Coils	Coil	Coil	41	61	-	T	26-11-2023	-	-
VNE69_01094	transcription elongation factor SPT5	Gene3D	G3DSA:2.30.30.30	-	265	311	1.5e-07	T	26-11-2023	IPR014722	Large ribosomal subunit protein uL2, domain 2
VNE69_01095	SANTA domain-containing protein	Pfam	PF09133	SANTA (SANT Associated)	40	129	0.24	T	26-11-2023	IPR015216	SANT associated
VNE69_01096	hypothetical protein	MobiDBLite	mobidb-lite	consensus disorder prediction	1	44	-	T	26-11-2023	-	-
VNE69_01097	SANTA domain-containing protein	Coils	Coil	Coil	225	252	-	T	26-11-2023	-	-
VNE69_01097	SANTA domain-containing protein	MobiDBLite	mobidb-lite	consensus disorder prediction	365	453	-	T	26-11-2023	-	-
VNE69_01097	SANTA domain-containing protein	MobiDBLite	mobidb-lite	consensus disorder prediction	367	391	-	T	26-11-2023	-	-
VNE69_01097	SANTA domain-containing protein	Pfam	PF09133	SANTA (SANT Associated)	40	130	0.22	T	26-11-2023	IPR015216	SANT associated
VNE69_01097	SANTA domain-containing protein	MobiDBLite	mobidb-lite	consensus disorder prediction	418	453	-	T	26-11-2023	-	-
VNE69_01097	SANTA domain-containing protein	Coils	Coil	Coil	426	483	-	T	26-11-2023	-	-
VNE69_01097	SANTA domain-containing protein	MobiDBLite	mobidb-lite	consensus disorder prediction	392	417	-	T	26-11-2023	-	-
VNE69_01097	SANTA domain-containing protein	MobiDBLite	mobidb-lite	consensus disorder prediction	319	340	-	T	26-11-2023	-	-
VNE69_01097	SANTA domain-containing protein	MobiDBLite	mobidb-lite	consensus disorder prediction	228	283	-	T	26-11-2023	-	-
VNE69_01097	SANTA domain-containing protein	MobiDBLite	mobidb-lite	consensus disorder prediction	532	552	-	T	26-11-2023	-	-
VNE69_01097	SANTA domain-containing protein	MobiDBLite	mobidb-lite	consensus disorder prediction	522	552	-	T	26-11-2023	-	-
VNE69_01097	SANTA domain-containing protein	MobiDBLite	mobidb-lite	consensus disorder prediction	176	206	-	T	26-11-2023	-	-
VNE69_01098	DNA-directed RNA polymerase II subunit (RPB7)	Gene3D	G3DSA:2.40.50.140	-	79	155	3.5e-18	T	26-11-2023	IPR012340	Nucleic acid-binding, OB-fold
VNE69_01098	DNA-directed RNA polymerase II subunit (RPB7)	CDD	cd04329	RNAP_II_Rpb7_N	2	79	2.45813e-21	T	26-11-2023	-	-
VNE69_01098	DNA-directed RNA polymerase II subunit (RPB7)	SUPERFAMILY	SSF50249	Nucleic acid-binding proteins	76	152	5.14e-13	T	26-11-2023	IPR012340	Nucleic acid-binding, OB-fold
VNE69_01098	DNA-directed RNA polymerase II subunit (RPB7)	Pfam	PF03876	SHS2 domain found in N terminus of Rpb7p/Rpc25p/MJ0397	9	62	1.4e-05	T	26-11-2023	IPR005576	RNA polymerase Rpb7-like , N-terminal
VNE69_01098	DNA-directed RNA polymerase II subunit (RPB7)	SUPERFAMILY	SSF88798	N-terminal, heterodimerisation domain of RBP7 (RpoE)	1	76	3.66e-12	T	26-11-2023	IPR036898	RNA polymerase Rpb7-like, N-terminal domain superfamily
VNE69_01098	DNA-directed RNA polymerase II subunit (RPB7)	Gene3D	G3DSA:3.30.1490.120	-	1	78	1.5e-17	T	26-11-2023	IPR036898	RNA polymerase Rpb7-like, N-terminal domain superfamily
VNE69_01098	DNA-directed RNA polymerase II subunit (RPB7)	Pfam	PF00575	S1 RNA binding domain	76	133	3.5e-05	T	26-11-2023	IPR003029	S1 domain
VNE69_01098	DNA-directed RNA polymerase II subunit (RPB7)	PANTHER	PTHR12709	DNA-DIRECTED RNA POLYMERASE II, III	1	154	3.4e-25	T	26-11-2023	IPR045113	RNA polymerase subunit Rpb7-like
VNE69_01099	transcription initiation factor TFIID subunit 5 (TAF5)	ProSiteProfiles	PS50294	Trp-Asp (WD) repeats circular profile.	478	510	11.471	T	26-11-2023	-	-
VNE69_01099	transcription initiation factor TFIID subunit 5 (TAF5)	ProSiteProfiles	PS50082	Trp-Asp (WD) repeats profile.	478	510	13.8503	T	26-11-2023	IPR001680	WD40 repeat
VNE69_01099	transcription initiation factor TFIID subunit 5 (TAF5)	ProSiteProfiles	PS50294	Trp-Asp (WD) repeats circular profile.	436	473	11.8401	T	26-11-2023	-	-
VNE69_01099	transcription initiation factor TFIID subunit 5 (TAF5)	ProSiteProfiles	PS50082	Trp-Asp (WD) repeats profile.	436	477	15.2538	T	26-11-2023	IPR001680	WD40 repeat
VNE69_01099	transcription initiation factor TFIID subunit 5 (TAF5)	Pfam	PF00400	WD domain, G-beta repeat	308	342	0.00014	T	26-11-2023	IPR001680	WD40 repeat
VNE69_01099	transcription initiation factor TFIID subunit 5 (TAF5)	Pfam	PF00400	WD domain, G-beta repeat	399	426	0.052	T	26-11-2023	IPR001680	WD40 repeat
VNE69_01099	transcription initiation factor TFIID subunit 5 (TAF5)	Pfam	PF00400	WD domain, G-beta repeat	431	468	2.6e-07	T	26-11-2023	IPR001680	WD40 repeat
VNE69_01099	transcription initiation factor TFIID subunit 5 (TAF5)	Pfam	PF00400	WD domain, G-beta repeat	472	510	0.05	T	26-11-2023	IPR001680	WD40 repeat
VNE69_01099	transcription initiation factor TFIID subunit 5 (TAF5)	Pfam	PF00400	WD domain, G-beta repeat	348	384	0.71	T	26-11-2023	IPR001680	WD40 repeat
VNE69_01099	transcription initiation factor TFIID subunit 5 (TAF5)	Coils	Coil	Coil	209	229	-	T	26-11-2023	-	-
VNE69_01099	transcription initiation factor TFIID subunit 5 (TAF5)	ProSiteProfiles	PS50082	Trp-Asp (WD) repeats profile.	352	393	10.3414	T	26-11-2023	IPR001680	WD40 repeat
VNE69_01099	transcription initiation factor TFIID subunit 5 (TAF5)	ProSiteProfiles	PS50082	Trp-Asp (WD) repeats profile.	310	344	12.3799	T	26-11-2023	IPR001680	WD40 repeat
VNE69_01099	transcription initiation factor TFIID subunit 5 (TAF5)	ProSiteProfiles	PS50082	Trp-Asp (WD) repeats profile.	401	435	9.77325	T	26-11-2023	IPR001680	WD40 repeat
VNE69_01099	transcription initiation factor TFIID subunit 5 (TAF5)	PRINTS	PR00320	G protein beta WD-40 repeat signature	329	343	2.4e-06	T	26-11-2023	IPR020472	G-protein beta WD-40 repeat
VNE69_01099	transcription initiation factor TFIID subunit 5 (TAF5)	PRINTS	PR00320	G protein beta WD-40 repeat signature	455	469	2.4e-06	T	26-11-2023	IPR020472	G-protein beta WD-40 repeat
VNE69_01099	transcription initiation factor TFIID subunit 5 (TAF5)	PRINTS	PR00320	G protein beta WD-40 repeat signature	497	511	2.4e-06	T	26-11-2023	IPR020472	G-protein beta WD-40 repeat
VNE69_01099	transcription initiation factor TFIID subunit 5 (TAF5)	SMART	SM00320	WD40_4	471	510	1.4e-07	T	26-11-2023	IPR001680	WD40 repeat
VNE69_01099	transcription initiation factor TFIID subunit 5 (TAF5)	SMART	SM00320	WD40_4	345	384	9.3e-05	T	26-11-2023	IPR001680	WD40 repeat
VNE69_01099	transcription initiation factor TFIID subunit 5 (TAF5)	SMART	SM00320	WD40_4	429	468	8.5e-12	T	26-11-2023	IPR001680	WD40 repeat
VNE69_01099	transcription initiation factor TFIID subunit 5 (TAF5)	SMART	SM00320	WD40_4	303	342	6.5e-07	T	26-11-2023	IPR001680	WD40 repeat
VNE69_01099	transcription initiation factor TFIID subunit 5 (TAF5)	SMART	SM00320	WD40_4	387	426	0.00036	T	26-11-2023	IPR001680	WD40 repeat
VNE69_01099	transcription initiation factor TFIID subunit 5 (TAF5)	SMART	SM00320	WD40_4	234	273	1.4	T	26-11-2023	IPR001680	WD40 repeat
VNE69_01099	transcription initiation factor TFIID subunit 5 (TAF5)	SUPERFAMILY	SSF50978	WD40 repeat-like	232	534	1.97e-65	T	26-11-2023	IPR036322	WD40-repeat-containing domain superfamily
VNE69_01099	transcription initiation factor TFIID subunit 5 (TAF5)	ProSitePatterns	PS00678	Trp-Asp (WD) repeats signature.	455	469	-	T	26-11-2023	IPR019775	WD40 repeat, conserved site
VNE69_01099	transcription initiation factor TFIID subunit 5 (TAF5)	ProSiteProfiles	PS50294	Trp-Asp (WD) repeats circular profile.	310	344	10.3111	T	26-11-2023	-	-
VNE69_01099	transcription initiation factor TFIID subunit 5 (TAF5)	Pfam	PF04494	WD40 associated region in TFIID subunit, NTD2 domain	11	133	2.2e-31	T	26-11-2023	IPR007582	TFIID subunit TAF5, NTD2 domain
VNE69_01099	transcription initiation factor TFIID subunit 5 (TAF5)	CDD	cd00200	WD40	241	534	8.96287e-55	T	26-11-2023	-	-
VNE69_01099	transcription initiation factor TFIID subunit 5 (TAF5)	Gene3D	G3DSA:2.130.10.10	-	398	544	9.6e-38	T	26-11-2023	IPR015943	WD40/YVTN repeat-like-containing domain superfamily
VNE69_01099	transcription initiation factor TFIID subunit 5 (TAF5)	Gene3D	G3DSA:2.130.10.10	-	166	397	4.3e-28	T	26-11-2023	IPR015943	WD40/YVTN repeat-like-containing domain superfamily
VNE69_01099	transcription initiation factor TFIID subunit 5 (TAF5)	Gene3D	G3DSA:1.25.40.500	TFIID subunit TAF5, NTD2 domain	8	141	6.1e-41	T	26-11-2023	IPR037264	TFIID subunit TAF5, NTD2 domain superfamily
VNE69_01099	transcription initiation factor TFIID subunit 5 (TAF5)	CDD	cd08044	TAF5_NTD2	8	138	4.81092e-36	T	26-11-2023	IPR007582	TFIID subunit TAF5, NTD2 domain
VNE69_01099	transcription initiation factor TFIID subunit 5 (TAF5)	ProSiteProfiles	PS50294	Trp-Asp (WD) repeats circular profile.	352	385	8.5447	T	26-11-2023	-	-
VNE69_01099	transcription initiation factor TFIID subunit 5 (TAF5)	SUPERFAMILY	SSF160897	Taf5 N-terminal domain-like	13	139	9.68e-39	T	26-11-2023	IPR037264	TFIID subunit TAF5, NTD2 domain superfamily
VNE69_01099	transcription initiation factor TFIID subunit 5 (TAF5)	PANTHER	PTHR19879	TRANSCRIPTION INITIATION FACTOR TFIID	15	543	1.6e-122	T	26-11-2023	-	-
VNE69_01100	putative amino acid transporter	Gene3D	G3DSA:1.20.1740.10	Amino acid/polyamine transporter I	4	408	4.1e-12	T	26-11-2023	-	-
VNE69_01100	putative amino acid transporter	PANTHER	PTHR22950	AMINO ACID TRANSPORTER	11	395	3.4e-29	T	26-11-2023	-	-
VNE69_01100	putative amino acid transporter	Pfam	PF01490	Transmembrane amino acid transporter protein	9	400	1e-21	T	26-11-2023	IPR013057	Amino acid transporter, transmembrane domain
VNE69_01101	pumilio-like protein	ProSiteProfiles	PS50302	Pumilio RNA-binding repeat profile.	374	410	12.187	T	26-11-2023	IPR001313	Pumilio RNA-binding repeat
VNE69_01101	pumilio-like protein	SUPERFAMILY	SSF48371	ARM repeat	205	510	8.06e-84	T	26-11-2023	IPR016024	Armadillo-type fold
VNE69_01101	pumilio-like protein	Gene3D	G3DSA:1.25.10.10	-	196	512	3.1e-94	T	26-11-2023	IPR011989	Armadillo-like helical
VNE69_01101	pumilio-like protein	ProSiteProfiles	PS50302	Pumilio RNA-binding repeat profile.	450	491	9.83048	T	26-11-2023	IPR001313	Pumilio RNA-binding repeat
VNE69_01101	pumilio-like protein	Pfam	PF00806	Pumilio-family RNA binding repeat	458	485	0.25	T	26-11-2023	IPR001313	Pumilio RNA-binding repeat
VNE69_01101	pumilio-like protein	Pfam	PF00806	Pumilio-family RNA binding repeat	204	236	0.79	T	26-11-2023	IPR001313	Pumilio RNA-binding repeat
VNE69_01101	pumilio-like protein	Pfam	PF00806	Pumilio-family RNA binding repeat	383	413	0.00043	T	26-11-2023	IPR001313	Pumilio RNA-binding repeat
VNE69_01101	pumilio-like protein	Pfam	PF00806	Pumilio-family RNA binding repeat	309	332	130	T	26-11-2023	IPR001313	Pumilio RNA-binding repeat
VNE69_01101	pumilio-like protein	Pfam	PF00806	Pumilio-family RNA binding repeat	240	271	0.017	T	26-11-2023	IPR001313	Pumilio RNA-binding repeat
VNE69_01101	pumilio-like protein	Pfam	PF00806	Pumilio-family RNA binding repeat	275	306	0.00014	T	26-11-2023	IPR001313	Pumilio RNA-binding repeat
VNE69_01101	pumilio-like protein	Pfam	PF00806	Pumilio-family RNA binding repeat	347	376	9.4e-08	T	26-11-2023	IPR001313	Pumilio RNA-binding repeat
VNE69_01101	pumilio-like protein	Pfam	PF00806	Pumilio-family RNA binding repeat	416	444	350	T	26-11-2023	IPR001313	Pumilio RNA-binding repeat
VNE69_01101	pumilio-like protein	CDD	cd07920	Pumilio	204	510	3.34197e-111	T	26-11-2023	IPR033712	Pumilio, RNA binding domain
VNE69_01101	pumilio-like protein	ProSiteProfiles	PS50302	Pumilio RNA-binding repeat profile.	271	294	7.9873	T	26-11-2023	IPR001313	Pumilio RNA-binding repeat
VNE69_01101	pumilio-like protein	SMART	SM00025	pum_5	271	304	0.31	T	26-11-2023	IPR001313	Pumilio RNA-binding repeat
VNE69_01101	pumilio-like protein	SMART	SM00025	pum_5	411	446	0.17	T	26-11-2023	IPR001313	Pumilio RNA-binding repeat
VNE69_01101	pumilio-like protein	SMART	SM00025	pum_5	339	374	1.2e-06	T	26-11-2023	IPR001313	Pumilio RNA-binding repeat
VNE69_01101	pumilio-like protein	SMART	SM00025	pum_5	235	270	6.4e-06	T	26-11-2023	IPR001313	Pumilio RNA-binding repeat
VNE69_01101	pumilio-like protein	SMART	SM00025	pum_5	375	410	3.5e-06	T	26-11-2023	IPR001313	Pumilio RNA-binding repeat
VNE69_01101	pumilio-like protein	SMART	SM00025	pum_5	453	488	0.0025	T	26-11-2023	IPR001313	Pumilio RNA-binding repeat
VNE69_01101	pumilio-like protein	SMART	SM00025	pum_5	199	234	0.0055	T	26-11-2023	IPR001313	Pumilio RNA-binding repeat
VNE69_01101	pumilio-like protein	SMART	SM00025	pum_5	305	338	0.004	T	26-11-2023	IPR001313	Pumilio RNA-binding repeat
VNE69_01101	pumilio-like protein	ProSiteProfiles	PS50302	Pumilio RNA-binding repeat profile.	235	270	10.2971	T	26-11-2023	IPR001313	Pumilio RNA-binding repeat
VNE69_01101	pumilio-like protein	PANTHER	PTHR12537	RNA BINDING PROTEIN PUMILIO-RELATED	110	510	2.1e-93	T	26-11-2023	-	-
VNE69_01101	pumilio-like protein	ProSiteProfiles	PS50303	Pumilio homology domain (PUM-HD) profile.	171	512	83.2384	T	26-11-2023	IPR033133	Pumilio homology domain
VNE69_01101	pumilio-like protein	ProSiteProfiles	PS50302	Pumilio RNA-binding repeat profile.	305	341	10.0405	T	26-11-2023	IPR001313	Pumilio RNA-binding repeat
VNE69_01103	deoxyribonuclease TATDN1-like protein	CDD	cd01310	TatD_DNAse	2	245	8.70721e-64	T	26-11-2023	IPR001130	3'-5' ssDNA/RNA exonuclease TatD-like
VNE69_01103	deoxyribonuclease TATDN1-like protein	Gene3D	G3DSA:3.20.20.140	-	1	251	2.2e-71	T	26-11-2023	-	-
VNE69_01103	deoxyribonuclease TATDN1-like protein	SUPERFAMILY	SSF51556	Metallo-dependent hydrolases	2	245	3.14e-53	T	26-11-2023	IPR032466	Metal-dependent hydrolase
VNE69_01103	deoxyribonuclease TATDN1-like protein	PIRSF	PIRSF005902	DNase_TatD	1	249	3.3e-65	T	26-11-2023	IPR001130	3'-5' ssDNA/RNA exonuclease TatD-like
VNE69_01103	deoxyribonuclease TATDN1-like protein	PANTHER	PTHR10060	TATD FAMILY DEOXYRIBONUCLEASE	12	247	3.3e-56	T	26-11-2023	-	-
VNE69_01103	deoxyribonuclease TATDN1-like protein	Pfam	PF01026	TatD related DNase	3	245	5.4e-46	T	26-11-2023	IPR001130	3'-5' ssDNA/RNA exonuclease TatD-like
VNE69_01103	deoxyribonuclease TATDN1-like protein	ProSitePatterns	PS01091	TatD deoxyribonuclease family signature 3.	170	186	-	T	26-11-2023	IPR018228	Deoxyribonuclease, TatD-related, conserved site
VNE69_01104	nuclear segregation protein BFR1-like	Coils	Coil	Coil	202	229	-	T	26-11-2023	-	-
VNE69_01104	nuclear segregation protein BFR1-like	Coils	Coil	Coil	17	44	-	T	26-11-2023	-	-
VNE69_01104	nuclear segregation protein BFR1-like	Coils	Coil	Coil	126	194	-	T	26-11-2023	-	-
VNE69_01104	nuclear segregation protein BFR1-like	Coils	Coil	Coil	65	85	-	T	26-11-2023	-	-
VNE69_01104	nuclear segregation protein BFR1-like	Coils	Coil	Coil	340	367	-	T	26-11-2023	-	-
VNE69_01104	nuclear segregation protein BFR1-like	Coils	Coil	Coil	247	281	-	T	26-11-2023	-	-
VNE69_01105	septin	Gene3D	G3DSA:3.40.50.300	-	2	264	2.2e-76	T	26-11-2023	IPR027417	P-loop containing nucleoside triphosphate hydrolase
VNE69_01105	septin	ProSiteProfiles	PS51719	Septin-type guanine nucleotide-binding (G) domain profile.	6	263	49.8541	T	26-11-2023	IPR030379	Septin-type guanine nucleotide-binding (G) domain
VNE69_01105	septin	SUPERFAMILY	SSF52540	P-loop containing nucleoside triphosphate hydrolases	5	203	8.99e-22	T	26-11-2023	IPR027417	P-loop containing nucleoside triphosphate hydrolase
VNE69_01105	septin	PIRSF	PIRSF006698	Septin	2	267	1.8e-83	T	26-11-2023	IPR016491	Septin
VNE69_01105	septin	PANTHER	PTHR18884	SEPTIN	8	263	1.6e-67	T	26-11-2023	-	-
VNE69_01105	septin	Pfam	PF00735	Septin	9	263	1.4e-66	T	26-11-2023	IPR030379	Septin-type guanine nucleotide-binding (G) domain
VNE69_01107	Rab-like GTPase-activating protein	ProSiteProfiles	PS50086	TBC/rab GAP domain profile.	81	262	27.3368	T	26-11-2023	IPR000195	Rab-GAP-TBC domain
VNE69_01107	Rab-like GTPase-activating protein	SUPERFAMILY	SSF47923	Ypt/Rab-GAP domain of gyp1p	200	317	2.3e-19	T	26-11-2023	IPR035969	Rab-GAP-TBC domain superfamily
VNE69_01107	Rab-like GTPase-activating protein	SUPERFAMILY	SSF47923	Ypt/Rab-GAP domain of gyp1p	65	223	9.15e-37	T	26-11-2023	IPR035969	Rab-GAP-TBC domain superfamily
VNE69_01107	Rab-like GTPase-activating protein	PANTHER	PTHR47219	RAB GTPASE-ACTIVATING PROTEIN 1-LIKE	53	296	4.2e-56	T	26-11-2023	-	-
VNE69_01107	Rab-like GTPase-activating protein	Gene3D	G3DSA:1.10.472.80	-	189	327	4.3e-22	T	26-11-2023	-	-
VNE69_01107	Rab-like GTPase-activating protein	Gene3D	G3DSA:1.10.8.270	putative rabgap domain of human tbc1 domain family member 14 like domains	95	186	1.4e-24	T	26-11-2023	-	-
VNE69_01107	Rab-like GTPase-activating protein	SMART	SM00164	tbc_4	78	285	3.9e-38	T	26-11-2023	IPR000195	Rab-GAP-TBC domain
VNE69_01107	Rab-like GTPase-activating protein	Coils	Coil	Coil	51	71	-	T	26-11-2023	-	-
VNE69_01107	Rab-like GTPase-activating protein	Pfam	PF00566	Rab-GTPase-TBC domain	90	281	2.8e-40	T	26-11-2023	IPR000195	Rab-GAP-TBC domain
VNE69_01108	myb-related protein	SUPERFAMILY	SSF46689	Homeodomain-like	4	99	2.1e-30	T	26-11-2023	IPR009057	Homeobox-like domain superfamily
VNE69_01108	myb-related protein	MobiDBLite	mobidb-lite	consensus disorder prediction	194	233	-	T	26-11-2023	-	-
VNE69_01108	myb-related protein	ProSiteProfiles	PS51294	Myb-type HTH DNA-binding domain profile.	58	107	21.0562	T	26-11-2023	IPR017930	Myb domain
VNE69_01108	myb-related protein	ProSiteProfiles	PS50090	Myb-like domain profile.	53	103	9.87195	T	26-11-2023	IPR001005	SANT/Myb domain
VNE69_01108	myb-related protein	FunFam	G3DSA:1.10.10.60:FF:000010	Transcriptional activator Myb isoform A	5	58	3.2e-25	T	26-11-2023	-	-
VNE69_01108	myb-related protein	SMART	SM00717	sant	57	105	3.9e-14	T	26-11-2023	IPR001005	SANT/Myb domain
VNE69_01108	myb-related protein	SMART	SM00717	sant	5	54	1.5e-16	T	26-11-2023	IPR001005	SANT/Myb domain
VNE69_01108	myb-related protein	CDD	cd00167	SANT	8	52	6.701e-15	T	26-11-2023	IPR001005	SANT/Myb domain
VNE69_01108	myb-related protein	Gene3D	G3DSA:1.10.10.60	-	59	133	1.7e-19	T	26-11-2023	-	-
VNE69_01108	myb-related protein	PANTHER	PTHR45614	MYB PROTEIN-RELATED	9	237	2.3e-50	T	26-11-2023	-	-
VNE69_01108	myb-related protein	Gene3D	G3DSA:1.10.10.60	-	5	57	1.6e-22	T	26-11-2023	-	-
VNE69_01108	myb-related protein	CDD	cd00167	SANT	60	100	2.64497e-11	T	26-11-2023	IPR001005	SANT/Myb domain
VNE69_01108	myb-related protein	Pfam	PF13921	Myb-like DNA-binding domain	9	68	2.4e-15	T	26-11-2023	-	-
VNE69_01108	myb-related protein	ProSiteProfiles	PS51294	Myb-type HTH DNA-binding domain profile.	1	56	29.6927	T	26-11-2023	IPR017930	Myb domain
VNE69_01108	myb-related protein	ProSiteProfiles	PS50090	Myb-like domain profile.	1	52	11.9157	T	26-11-2023	IPR001005	SANT/Myb domain
VNE69_01110	proteasome subunit PSA6 (PSA6)	Gene3D	G3DSA:3.60.20.10	Glutamine Phosphoribosylpyrophosphate, subunit 1, domain 1	7	229	8.4e-38	T	26-11-2023	IPR029055	Nucleophile aminohydrolases, N-terminal
VNE69_01110	proteasome subunit PSA6 (PSA6)	SUPERFAMILY	SSF56235	N-terminal nucleophile aminohydrolases (Ntn hydrolases)	9	226	5.5e-37	T	26-11-2023	IPR029055	Nucleophile aminohydrolases, N-terminal
VNE69_01110	proteasome subunit PSA6 (PSA6)	Pfam	PF00227	Proteasome subunit	30	213	6.2e-25	T	26-11-2023	IPR001353	Proteasome, subunit alpha/beta
VNE69_01110	proteasome subunit PSA6 (PSA6)	PANTHER	PTHR11599	PROTEASOME SUBUNIT ALPHA/BETA	12	213	6.1e-23	T	26-11-2023	-	-
VNE69_01111	CCR4-NOT transcription complex subunit 4	Gene3D	G3DSA:3.30.70.330	-	21	97	1e-21	T	26-11-2023	IPR012677	Nucleotide-binding alpha-beta plait domain superfamily
VNE69_01111	CCR4-NOT transcription complex subunit 4	Pfam	PF00076	RNA recognition motif	40	94	0.0068	T	26-11-2023	IPR000504	RNA recognition motif domain
VNE69_01111	CCR4-NOT transcription complex subunit 4	SMART	SM00361	rrm2_1	21	97	1.9e-08	T	26-11-2023	IPR003954	RNA recognition motif domain, eukaryote
VNE69_01111	CCR4-NOT transcription complex subunit 4	PANTHER	PTHR12603	CCR4-NOT TRANSCRIPTION COMPLEX RELATED	12	143	2.1e-51	T	26-11-2023	IPR039780	CCR4-NOT transcription complex subunit 4
VNE69_01111	CCR4-NOT transcription complex subunit 4	SUPERFAMILY	SSF54928	RNA-binding domain, RBD	15	96	3.94e-12	T	26-11-2023	IPR035979	RNA-binding domain superfamily
VNE69_01111	CCR4-NOT transcription complex subunit 4	ProSiteProfiles	PS50103	Zinc finger C3H1-type profile.	98	125	9.58214	T	26-11-2023	IPR000571	Zinc finger, CCCH-type
VNE69_01111	CCR4-NOT transcription complex subunit 4	ProSiteProfiles	PS50102	Eukaryotic RNA Recognition Motif (RRM) profile.	20	101	9.42214	T	26-11-2023	IPR000504	RNA recognition motif domain
VNE69_01111	CCR4-NOT transcription complex subunit 4	CDD	cd12438	RRM_CNOT4	15	109	4.15921e-48	T	26-11-2023	IPR034261	CNOT4, RNA recognition motif
VNE69_01112	queuine tRNA-ribosyltransferase accessory subunit 2	SUPERFAMILY	SSF51713	tRNA-guanine transglycosylase	45	205	3.53e-06	T	26-11-2023	IPR036511	Queuine tRNA-ribosyltransferase-like
VNE69_01113	diphosphoinositol polyphosphate phosphohydrolase 1	ProSitePatterns	PS00893	Nudix box signature.	37	58	-	T	26-11-2023	IPR020084	NUDIX hydrolase, conserved site
VNE69_01113	diphosphoinositol polyphosphate phosphohydrolase 1	ProSiteProfiles	PS51462	Nudix hydrolase domain profile.	1	122	10.5798	T	26-11-2023	IPR000086	NUDIX hydrolase domain
VNE69_01113	diphosphoinositol polyphosphate phosphohydrolase 1	PANTHER	PTHR12629	DIPHOSPHOINOSITOL POLYPHOSPHATE PHOSPHOHYDROLASE	11	108	5.3e-17	T	26-11-2023	-	-
VNE69_01113	diphosphoinositol polyphosphate phosphohydrolase 1	Pfam	PF00293	NUDIX domain	12	74	8.3e-08	T	26-11-2023	IPR000086	NUDIX hydrolase domain
VNE69_01113	diphosphoinositol polyphosphate phosphohydrolase 1	Gene3D	G3DSA:3.90.79.10	Nucleoside Triphosphate Pyrophosphohydrolase	4	122	2.3e-19	T	26-11-2023	-	-
VNE69_01113	diphosphoinositol polyphosphate phosphohydrolase 1	SUPERFAMILY	SSF55811	Nudix	13	110	4.33e-15	T	26-11-2023	IPR015797	NUDIX hydrolase-like domain superfamily
VNE69_01114	inorganic phosphate transport protein (PHO88)	PANTHER	PTHR28112	SRP-INDEPENDENT TARGETING PROTEIN 3	10	174	4.8e-25	T	26-11-2023	IPR012098	SRP-independent targeting protein 3
VNE69_01114	inorganic phosphate transport protein (PHO88)	Pfam	PF10032	Phosphate transport (Pho88)	10	177	4.7e-28	T	26-11-2023	IPR012098	SRP-independent targeting protein 3
VNE69_01115	ribosomal protein eS19	Pfam	PF01090	Ribosomal protein S19e	4	125	9.3e-25	T	26-11-2023	IPR001266	Small ribosomal subunit protein eS19
VNE69_01115	ribosomal protein eS19	SMART	SM01413	Ribosomal_S19e_2	3	126	2.5e-09	T	26-11-2023	IPR001266	Small ribosomal subunit protein eS19
VNE69_01115	ribosomal protein eS19	Gene3D	G3DSA:1.10.10.10	-	1	133	1.1e-28	T	26-11-2023	IPR036388	Winged helix-like DNA-binding domain superfamily
VNE69_01115	ribosomal protein eS19	SUPERFAMILY	SSF46785	Winged helix DNA-binding domain	4	127	7.07e-28	T	26-11-2023	IPR036390	Winged helix DNA-binding domain superfamily
VNE69_01115	ribosomal protein eS19	PANTHER	PTHR11710	40S RIBOSOMAL PROTEIN S19	5	112	1.6e-11	T	26-11-2023	IPR001266	Small ribosomal subunit protein eS19
VNE69_01116	tRNA pseudouridine synthase	PANTHER	PTHR11142	PSEUDOURIDYLATE SYNTHASE	36	231	1.4e-44	T	26-11-2023	IPR001406	Pseudouridine synthase I, TruA
VNE69_01116	tRNA pseudouridine synthase	Gene3D	G3DSA:3.30.70.660	-	145	250	2.2e-16	T	26-11-2023	IPR020095	Pseudouridine synthase I, TruA, C-terminal
VNE69_01116	tRNA pseudouridine synthase	Pfam	PF01416	tRNA pseudouridine synthase	180	242	0.0016	T	26-11-2023	IPR020097	Pseudouridine synthase I, TruA, alpha/beta domain
VNE69_01116	tRNA pseudouridine synthase	NCBIfam	TIGR00071	tRNA pseudouridine(38-40) synthase TruA	37	238	1.2e-38	T	26-11-2023	IPR001406	Pseudouridine synthase I, TruA
VNE69_01116	tRNA pseudouridine synthase	Gene3D	G3DSA:3.30.70.580	-	28	144	3.7e-26	T	26-11-2023	IPR020094	Pseudouridine synthase TruA/RsuA/RluB/E/F, N-terminal
VNE69_01116	tRNA pseudouridine synthase	SUPERFAMILY	SSF55120	Pseudouridine synthase	36	237	1.58e-48	T	26-11-2023	IPR020103	Pseudouridine synthase, catalytic domain superfamily
VNE69_01117	SUI1 domain-containing protein	Gene3D	G3DSA:3.30.780.10	-	6	89	2.3e-14	T	26-11-2023	-	-
VNE69_01117	SUI1 domain-containing protein	Pfam	PF01253	Translation initiation factor SUI1	10	80	9.9e-09	T	26-11-2023	IPR001950	SUI1 domain
VNE69_01117	SUI1 domain-containing protein	SUPERFAMILY	SSF55159	eIF1-like	7	82	1.96e-13	T	26-11-2023	IPR036877	SUI1 domain superfamily
VNE69_01117	SUI1 domain-containing protein	ProSiteProfiles	PS50296	Translation initiation factor SUI1 family profile.	12	70	11.8577	T	26-11-2023	IPR001950	SUI1 domain
VNE69_01118	transporter protein	SUPERFAMILY	SSF103473	MFS general substrate transporter	3	185	1.44e-07	T	26-11-2023	IPR036259	MFS transporter superfamily
VNE69_01120	CHY zinc finger domain-containing protein	SUPERFAMILY	SSF161219	CHY zinc finger-like	250	315	1.31e-15	T	26-11-2023	IPR037274	Zinc finger, CHY-type superfamily
VNE69_01120	CHY zinc finger domain-containing protein	Pfam	PF05495	CHY zinc finger	259	317	4.6e-07	T	26-11-2023	IPR008913	Zinc finger, CHY-type
VNE69_01120	CHY zinc finger domain-containing protein	ProSiteProfiles	PS51266	Zinc finger CHY-type profile.	252	317	20.2409	T	26-11-2023	IPR008913	Zinc finger, CHY-type
VNE69_01121	ABC transporter E family member 2 (AB2E)	FunFam	G3DSA:3.40.50.300:FF:000152	ATP-binding cassette, sub-family E, member 1	3	346	4.9e-145	T	26-11-2023	-	-
VNE69_01121	ABC transporter E family member 2 (AB2E)	FunFam	G3DSA:3.40.50.300:FF:001546	RNase L inhibitor homolog	351	609	2.1e-96	T	26-11-2023	-	-
VNE69_01121	ABC transporter E family member 2 (AB2E)	Gene3D	G3DSA:3.40.50.300	-	347	609	9.7e-45	T	26-11-2023	IPR027417	P-loop containing nucleoside triphosphate hydrolase
VNE69_01121	ABC transporter E family member 2 (AB2E)	ProSiteProfiles	PS50893	ATP-binding cassette, ABC transporter-type domain profile.	79	329	12.5518	T	26-11-2023	IPR003439	ABC transporter-like, ATP-binding domain
VNE69_01121	ABC transporter E family member 2 (AB2E)	ProSiteProfiles	PS50893	ATP-binding cassette, ABC transporter-type domain profile.	355	575	13.739	T	26-11-2023	IPR003439	ABC transporter-like, ATP-binding domain
VNE69_01121	ABC transporter E family member 2 (AB2E)	Pfam	PF00005	ABC transporter	104	259	2.4e-14	T	26-11-2023	IPR003439	ABC transporter-like, ATP-binding domain
VNE69_01121	ABC transporter E family member 2 (AB2E)	PANTHER	PTHR19248	ATP-BINDING TRANSPORT PROTEIN-RELATED	8	609	4.3e-241	T	26-11-2023	IPR013283	RLI1
VNE69_01121	ABC transporter E family member 2 (AB2E)	Pfam	PF04068	Possible Fer4-like domain in RNase L inhibitor, RLI	10	41	1.1e-06	T	26-11-2023	IPR007209	RNase L inhibitor RLI-like, possible metal-binding domain
VNE69_01121	ABC transporter E family member 2 (AB2E)	SUPERFAMILY	SSF54862	4Fe-4S ferredoxins	15	85	6.41e-11	T	26-11-2023	-	-
VNE69_01121	ABC transporter E family member 2 (AB2E)	ProSiteProfiles	PS51379	4Fe-4S ferredoxin-type iron-sulfur binding domain profile.	47	76	9.51614	T	26-11-2023	IPR017896	4Fe-4S ferredoxin-type, iron-sulphur binding domain
VNE69_01121	ABC transporter E family member 2 (AB2E)	SUPERFAMILY	SSF52540	P-loop containing nucleoside triphosphate hydrolases	381	549	5.15e-32	T	26-11-2023	IPR027417	P-loop containing nucleoside triphosphate hydrolase
VNE69_01121	ABC transporter E family member 2 (AB2E)	Pfam	PF00037	4Fe-4S binding domain	51	72	0.19	T	26-11-2023	IPR017896	4Fe-4S ferredoxin-type, iron-sulphur binding domain
VNE69_01121	ABC transporter E family member 2 (AB2E)	ProSitePatterns	PS00211	ABC transporters family signature.	475	489	-	T	26-11-2023	IPR017871	ABC transporter-like, conserved site
VNE69_01121	ABC transporter E family member 2 (AB2E)	ProSitePatterns	PS00198	4Fe-4S ferredoxin-type iron-sulfur binding region signature.	56	67	-	T	26-11-2023	IPR017900	4Fe-4S ferredoxin, iron-sulphur binding, conserved site
VNE69_01121	ABC transporter E family member 2 (AB2E)	Gene3D	G3DSA:3.40.50.300	-	2	346	1.7e-77	T	26-11-2023	IPR027417	P-loop containing nucleoside triphosphate hydrolase
VNE69_01121	ABC transporter E family member 2 (AB2E)	PRINTS	PR01868	ABC transporter family E signature	53	77	7.3e-59	T	26-11-2023	IPR013283	RLI1
VNE69_01121	ABC transporter E family member 2 (AB2E)	PRINTS	PR01868	ABC transporter family E signature	80	100	7.3e-59	T	26-11-2023	IPR013283	RLI1
VNE69_01121	ABC transporter E family member 2 (AB2E)	PRINTS	PR01868	ABC transporter family E signature	28	43	7.3e-59	T	26-11-2023	IPR013283	RLI1
VNE69_01121	ABC transporter E family member 2 (AB2E)	PRINTS	PR01868	ABC transporter family E signature	141	157	7.3e-59	T	26-11-2023	IPR013283	RLI1
VNE69_01121	ABC transporter E family member 2 (AB2E)	PRINTS	PR01868	ABC transporter family E signature	108	133	7.3e-59	T	26-11-2023	IPR013283	RLI1
VNE69_01121	ABC transporter E family member 2 (AB2E)	PRINTS	PR01868	ABC transporter family E signature	157	183	7.3e-59	T	26-11-2023	IPR013283	RLI1
VNE69_01121	ABC transporter E family member 2 (AB2E)	SMART	SM00382	AAA_5	384	553	6.3e-07	T	26-11-2023	IPR003593	AAA+ ATPase domain
VNE69_01121	ABC transporter E family member 2 (AB2E)	SMART	SM00382	AAA_5	103	308	2.7e-05	T	26-11-2023	IPR003593	AAA+ ATPase domain
VNE69_01121	ABC transporter E family member 2 (AB2E)	SUPERFAMILY	SSF52540	P-loop containing nucleoside triphosphate hydrolases	83	303	1.43e-34	T	26-11-2023	IPR027417	P-loop containing nucleoside triphosphate hydrolase
VNE69_01121	ABC transporter E family member 2 (AB2E)	Pfam	PF00005	ABC transporter	382	503	1e-11	T	26-11-2023	IPR003439	ABC transporter-like, ATP-binding domain
VNE69_01122	SUN domain-containing protein	Pfam	PF07738	Sad1 / UNC-like C-terminal	161	278	2.1e-18	T	26-11-2023	IPR012919	SUN domain
VNE69_01122	SUN domain-containing protein	PANTHER	PTHR12911	SAD1/UNC-84-LIKE PROTEIN-RELATED	147	275	4.5e-15	T	26-11-2023	IPR045119	SUN domain-containing protein 1-5
VNE69_01122	SUN domain-containing protein	Gene3D	G3DSA:2.60.120.260	-	123	280	8.5e-22	T	26-11-2023	-	-
VNE69_01122	SUN domain-containing protein	ProSiteProfiles	PS51469	SUN domain profile.	121	282	24.4309	T	26-11-2023	IPR012919	SUN domain
VNE69_01123	syntaxin	Coils	Coil	Coil	154	184	-	T	26-11-2023	-	-
VNE69_01123	syntaxin	Gene3D	G3DSA:1.20.58.70	-	1	219	1.6e-13	T	26-11-2023	-	-
VNE69_01123	syntaxin	Coils	Coil	Coil	1	21	-	T	26-11-2023	-	-
VNE69_01123	syntaxin	SUPERFAMILY	SSF47661	t-snare proteins	4	207	2.47e-13	T	26-11-2023	IPR010989	SNARE
VNE69_01124	endonuclease	FunFam	G3DSA:3.20.20.150:FF:000001	Probable endonuclease 4	2	275	7.3e-105	T	26-11-2023	-	-
VNE69_01124	endonuclease	ProSiteProfiles	PS51432	AP endonucleases family 2 profile.	2	274	105.976	T	26-11-2023	IPR001719	AP endonuclease 2
VNE69_01124	endonuclease	PANTHER	PTHR21445	ENDONUCLEASE IV ENDODEOXYRIBONUCLEASE IV	3	274	4.5e-107	T	26-11-2023	IPR001719	AP endonuclease 2
VNE69_01124	endonuclease	SUPERFAMILY	SSF51658	Xylose isomerase-like	4	274	3.54e-78	T	26-11-2023	IPR036237	Xylose isomerase-like superfamily
VNE69_01124	endonuclease	ProSitePatterns	PS00731	AP endonucleases family 2 signature 3.	209	225	-	T	26-11-2023	IPR018246	AP endonuclease 2, zinc binding site
VNE69_01124	endonuclease	Gene3D	G3DSA:3.20.20.150	-	2	274	9.3e-103	T	26-11-2023	-	-
VNE69_01124	endonuclease	NCBIfam	TIGR00587	deoxyribonuclease IV	3	270	2e-97	T	26-11-2023	IPR001719	AP endonuclease 2
VNE69_01124	endonuclease	ProSitePatterns	PS00729	AP endonucleases family 2 signature 1.	66	74	-	T	26-11-2023	IPR018246	AP endonuclease 2, zinc binding site
VNE69_01124	endonuclease	Hamap	MF_00152	Probable endonuclease 4 [nfo].	3	273	36.8954	T	26-11-2023	IPR001719	AP endonuclease 2
VNE69_01124	endonuclease	SMART	SM00518	ap2real3	4	273	2.2e-102	T	26-11-2023	IPR001719	AP endonuclease 2
VNE69_01124	endonuclease	CDD	cd00019	AP2Ec	5	272	4.92555e-90	T	26-11-2023	IPR001719	AP endonuclease 2
VNE69_01124	endonuclease	Pfam	PF01261	Xylose isomerase-like TIM barrel	28	271	6.2e-47	T	26-11-2023	IPR013022	Xylose isomerase-like, TIM barrel domain
VNE69_01124	endonuclease	ProSitePatterns	PS00730	AP endonucleases family 2 signature 2.	169	176	-	T	26-11-2023	IPR018246	AP endonuclease 2, zinc binding site
VNE69_01125	syntaxin-like protein	Pfam	PF00804	Syntaxin	36	187	2.9e-06	T	26-11-2023	IPR006011	Syntaxin, N-terminal domain
VNE69_01125	syntaxin-like protein	Pfam	PF05739	SNARE domain	201	251	0.00067	T	26-11-2023	IPR000727	Target SNARE coiled-coil homology domain
VNE69_01125	syntaxin-like protein	SMART	SM00397	tSNARE_6	159	226	0.0083	T	26-11-2023	IPR000727	Target SNARE coiled-coil homology domain
VNE69_01125	syntaxin-like protein	SUPERFAMILY	SSF47661	t-snare proteins	1	219	7.06e-25	T	26-11-2023	IPR010989	SNARE
VNE69_01125	syntaxin-like protein	ProSiteProfiles	PS50192	t-SNARE coiled-coil homology domain profile.	164	226	9.73618	T	26-11-2023	IPR000727	Target SNARE coiled-coil homology domain
VNE69_01125	syntaxin-like protein	PANTHER	PTHR19957	SYNTAXIN	13	249	6e-15	T	26-11-2023	IPR045242	Syntaxin
VNE69_01125	syntaxin-like protein	Gene3D	G3DSA:1.20.5.110	-	154	260	9.6e-17	T	26-11-2023	-	-
VNE69_01125	syntaxin-like protein	Gene3D	G3DSA:1.20.58.70	-	1	124	1.1e-07	T	26-11-2023	-	-
VNE69_01126	zinc transporter	SUPERFAMILY	SSF161111	Cation efflux protein transmembrane domain-like	25	223	3.4e-43	T	26-11-2023	IPR027469	Cation efflux transmembrane domain superfamily
VNE69_01126	zinc transporter	Pfam	PF01545	Cation efflux family	27	221	1.3e-38	T	26-11-2023	IPR002524	Cation efflux protein
VNE69_01126	zinc transporter	NCBIfam	TIGR01297	cation diffusion facilitator family transporter	25	302	8e-60	T	26-11-2023	IPR002524	Cation efflux protein
VNE69_01126	zinc transporter	SUPERFAMILY	SSF160240	Cation efflux protein cytoplasmic domain-like	226	301	5.36e-07	T	26-11-2023	IPR036837	Cation efflux protein, cytoplasmic domain superfamily
VNE69_01126	zinc transporter	Gene3D	G3DSA:1.20.1510.10	Cation efflux protein transmembrane domain	23	221	5.5e-45	T	26-11-2023	IPR027469	Cation efflux transmembrane domain superfamily
VNE69_01126	zinc transporter	PANTHER	PTHR11562	CATION EFFLUX PROTEIN/ ZINC TRANSPORTER	12	303	6.8e-80	T	26-11-2023	-	-
VNE69_01127	tRNA (guanine-N(7)-)-methyltransferase (TRMB)	Pfam	PF02390	Putative methyltransferase	45	177	7.1e-30	T	26-11-2023	IPR003358	tRNA (guanine-N-7) methyltransferase, Trmb type
VNE69_01127	tRNA (guanine-N(7)-)-methyltransferase (TRMB)	Hamap	MF_03055	tRNA (guanine-N(7)-)-methyltransferase [METTL1].	4	213	29.6261	T	26-11-2023	IPR025763	tRNA (guanine-N-7) methyltransferase catalytic subunit Trm8, eukaryote
VNE69_01127	tRNA (guanine-N(7)-)-methyltransferase (TRMB)	CDD	cd02440	AdoMet_MTases	47	158	1.8341e-05	T	26-11-2023	-	-
VNE69_01127	tRNA (guanine-N(7)-)-methyltransferase (TRMB)	Gene3D	G3DSA:3.40.50.150	Vaccinia Virus protein VP39	10	212	3.2e-45	T	26-11-2023	IPR029063	S-adenosyl-L-methionine-dependent methyltransferase superfamily
VNE69_01127	tRNA (guanine-N(7)-)-methyltransferase (TRMB)	PANTHER	PTHR23417	3-DEOXY-D-MANNO-OCTULOSONIC-ACID TRANSFERASE/TRNA GUANINE-N 7 - -METHYLTRANSFERASE	7	201	4.8e-48	T	26-11-2023	IPR003358	tRNA (guanine-N-7) methyltransferase, Trmb type
VNE69_01127	tRNA (guanine-N(7)-)-methyltransferase (TRMB)	SUPERFAMILY	SSF53335	S-adenosyl-L-methionine-dependent methyltransferases	42	185	2.28e-17	T	26-11-2023	IPR029063	S-adenosyl-L-methionine-dependent methyltransferase superfamily
VNE69_01127	tRNA (guanine-N(7)-)-methyltransferase (TRMB)	ProSiteProfiles	PS51625	SAM-dependent methyltransferase TRMB-type domain profile.	7	213	38.367	T	26-11-2023	IPR003358	tRNA (guanine-N-7) methyltransferase, Trmb type
VNE69_01128	uncharacterized membrane protein	MobiDBLite	mobidb-lite	consensus disorder prediction	62	83	-	T	26-11-2023	-	-
VNE69_01128	uncharacterized membrane protein	Coils	Coil	Coil	44	82	-	T	26-11-2023	-	-
VNE69_01129	serine/threonine-protein kinase	SUPERFAMILY	SSF56112	Protein kinase-like (PK-like)	3	255	1.89e-66	T	26-11-2023	IPR011009	Protein kinase-like domain superfamily
VNE69_01129	serine/threonine-protein kinase	Pfam	PF00069	Protein kinase domain	6	252	8.5e-53	T	26-11-2023	IPR000719	Protein kinase domain
VNE69_01129	serine/threonine-protein kinase	ProSitePatterns	PS00108	Serine/Threonine protein kinases active-site signature.	122	134	-	T	26-11-2023	IPR008271	Serine/threonine-protein kinase, active site
VNE69_01129	serine/threonine-protein kinase	ProSitePatterns	PS00107	Protein kinases ATP-binding region signature.	12	34	-	T	26-11-2023	IPR017441	Protein kinase, ATP binding site
VNE69_01129	serine/threonine-protein kinase	ProSiteProfiles	PS50011	Protein kinase domain profile.	6	265	41.0784	T	26-11-2023	IPR000719	Protein kinase domain
VNE69_01129	serine/threonine-protein kinase	Coils	Coil	Coil	268	288	-	T	26-11-2023	-	-
VNE69_01129	serine/threonine-protein kinase	SMART	SM00220	serkin_6	6	266	3.6e-64	T	26-11-2023	IPR000719	Protein kinase domain
VNE69_01129	serine/threonine-protein kinase	PANTHER	PTHR43671	SERINE/THREONINE-PROTEIN KINASE NEK	5	258	5.2e-54	T	26-11-2023	-	-
VNE69_01129	serine/threonine-protein kinase	Gene3D	G3DSA:1.10.510.10	Transferase(Phosphotransferase) domain 1	1	293	1.1e-66	T	26-11-2023	-	-
VNE69_01130	splicing factor 3B subunit 2	Pfam	PF04046	PSP	169	212	9.8e-16	T	26-11-2023	IPR006568	PSP, proline-rich
VNE69_01130	splicing factor 3B subunit 2	Pfam	PF04037	Domain of unknown function (DUF382)	41	160	2.2e-21	T	26-11-2023	IPR007180	Domain of unknown function DUF382
VNE69_01130	splicing factor 3B subunit 2	SMART	SM00581	testneu	164	217	4.9e-18	T	26-11-2023	IPR006568	PSP, proline-rich
VNE69_01130	splicing factor 3B subunit 2	Coils	Coil	Coil	263	330	-	T	26-11-2023	-	-
VNE69_01130	splicing factor 3B subunit 2	MobiDBLite	mobidb-lite	consensus disorder prediction	260	334	-	T	26-11-2023	-	-
VNE69_01130	splicing factor 3B subunit 2	PANTHER	PTHR12785	SPLICING FACTOR 3B	11	302	1.2e-49	T	26-11-2023	-	-
VNE69_01130	splicing factor 3B subunit 2	MobiDBLite	mobidb-lite	consensus disorder prediction	260	320	-	T	26-11-2023	-	-
VNE69_01132	dr1-associated corepressor	PANTHER	PTHR10252	HISTONE-LIKE TRANSCRIPTION FACTOR CCAAT-RELATED	7	88	1.7e-19	T	26-11-2023	-	-
VNE69_01132	dr1-associated corepressor	Pfam	PF00808	Histone-like transcription factor (CBF/NF-Y) and archaeal histone	12	73	1.7e-08	T	26-11-2023	IPR003958	Transcription factor CBF/NF-Y/archaeal histone domain
VNE69_01132	dr1-associated corepressor	Gene3D	G3DSA:1.10.20.10	Histone, subunit A	1	88	4.5e-21	T	26-11-2023	IPR009072	Histone-fold
VNE69_01132	dr1-associated corepressor	SUPERFAMILY	SSF47113	Histone-fold	2	87	1.5e-19	T	26-11-2023	IPR009072	Histone-fold
VNE69_01133	elongation factor 2 (EF2)	Gene3D	G3DSA:3.40.50.300	-	3	237	3.2e-73	T	26-11-2023	IPR027417	P-loop containing nucleoside triphosphate hydrolase
VNE69_01133	elongation factor 2 (EF2)	SUPERFAMILY	SSF50447	Translation proteins	350	492	2.5e-32	T	26-11-2023	IPR009000	Translation protein, beta-barrel domain superfamily
VNE69_01133	elongation factor 2 (EF2)	SMART	SM00889	EFG_IV_2	613	729	0.00022	T	26-11-2023	IPR005517	Translation elongation factor EFG/EF2, domain IV
VNE69_01133	elongation factor 2 (EF2)	CDD	cd16268	EF2_II	384	482	1.4077e-34	T	26-11-2023	-	-
VNE69_01133	elongation factor 2 (EF2)	SUPERFAMILY	SSF54980	EF-G C-terminal domain-like	734	828	4.8e-22	T	26-11-2023	IPR035647	EF-G domain III/V-like
VNE69_01133	elongation factor 2 (EF2)	SMART	SM00838	EFG_C_a	731	820	1.7e-22	T	26-11-2023	IPR000640	Elongation factor EFG, domain V-like
VNE69_01133	elongation factor 2 (EF2)	CDD	cd01681	aeEF2_snRNP_like_IV	569	738	9.2793e-55	T	26-11-2023	-	-
VNE69_01133	elongation factor 2 (EF2)	Pfam	PF00679	Elongation factor G C-terminus	731	818	2.1e-19	T	26-11-2023	IPR000640	Elongation factor EFG, domain V-like
VNE69_01133	elongation factor 2 (EF2)	Gene3D	G3DSA:3.30.70.870	Elongation Factor G (Translational Gtpase), domain 3	497	573	1.5e-21	T	26-11-2023	-	-
VNE69_01133	elongation factor 2 (EF2)	SUPERFAMILY	SSF52540	P-loop containing nucleoside triphosphate hydrolases	4	348	4.91e-80	T	26-11-2023	IPR027417	P-loop containing nucleoside triphosphate hydrolase
VNE69_01133	elongation factor 2 (EF2)	Gene3D	G3DSA:3.30.230.10	-	582	727	2.1e-31	T	26-11-2023	IPR014721	Small ribosomal subunit protein uS5 domain 2-type fold, subgroup
VNE69_01133	elongation factor 2 (EF2)	CDD	cd16261	EF2_snRNP_III	498	569	2.42894e-28	T	26-11-2023	-	-
VNE69_01133	elongation factor 2 (EF2)	ProSiteProfiles	PS51722	Translational (tr)-type guanine nucleotide-binding (G) domain profile.	17	351	52.6488	T	26-11-2023	IPR000795	Translational (tr)-type GTP-binding domain
VNE69_01133	elongation factor 2 (EF2)	FunFam	G3DSA:2.40.30.10:FF:000010	Translation elongation factor 2	350	495	1.1e-49	T	26-11-2023	-	-
VNE69_01133	elongation factor 2 (EF2)	Pfam	PF14492	Elongation Factor G, domain III	498	560	1.2e-06	T	26-11-2023	IPR041095	Elongation Factor G, domain II
VNE69_01133	elongation factor 2 (EF2)	FunFam	G3DSA:3.30.70.870:FF:000002	Translation elongation factor 2	497	573	6.6e-25	T	26-11-2023	-	-
VNE69_01133	elongation factor 2 (EF2)	ProSitePatterns	PS00301	Translational (tr)-type guanine nucleotide-binding (G) domain signature.	57	72	-	T	26-11-2023	IPR031157	Tr-type G domain, conserved site
VNE69_01133	elongation factor 2 (EF2)	PRINTS	PR00315	GTP-binding elongation factor signature	21	34	3.1e-13	T	26-11-2023	IPR000795	Translational (tr)-type GTP-binding domain
VNE69_01133	elongation factor 2 (EF2)	PRINTS	PR00315	GTP-binding elongation factor signature	154	163	3.1e-13	T	26-11-2023	IPR000795	Translational (tr)-type GTP-binding domain
VNE69_01133	elongation factor 2 (EF2)	PRINTS	PR00315	GTP-binding elongation factor signature	64	72	3.1e-13	T	26-11-2023	IPR000795	Translational (tr)-type GTP-binding domain
VNE69_01133	elongation factor 2 (EF2)	PRINTS	PR00315	GTP-binding elongation factor signature	102	112	3.1e-13	T	26-11-2023	IPR000795	Translational (tr)-type GTP-binding domain
VNE69_01133	elongation factor 2 (EF2)	PRINTS	PR00315	GTP-binding elongation factor signature	118	129	3.1e-13	T	26-11-2023	IPR000795	Translational (tr)-type GTP-binding domain
VNE69_01133	elongation factor 2 (EF2)	NCBIfam	TIGR00231	small GTP-binding protein domain	19	174	9.1e-13	T	26-11-2023	IPR005225	Small GTP-binding protein domain
VNE69_01133	elongation factor 2 (EF2)	Gene3D	G3DSA:2.40.30.10	Translation factors	350	495	5.2e-43	T	26-11-2023	-	-
VNE69_01133	elongation factor 2 (EF2)	PANTHER	PTHR42908	TRANSLATION ELONGATION FACTOR-RELATED	8	839	4.3e-241	T	26-11-2023	-	-
VNE69_01133	elongation factor 2 (EF2)	Pfam	PF03144	Elongation factor Tu domain 2	400	480	1.9e-06	T	26-11-2023	IPR004161	Translation elongation factor EFTu-like, domain 2
VNE69_01133	elongation factor 2 (EF2)	Pfam	PF03764	Elongation factor G, domain IV	618	725	2.9e-09	T	26-11-2023	IPR005517	Translation elongation factor EFG/EF2, domain IV
VNE69_01133	elongation factor 2 (EF2)	SUPERFAMILY	SSF54211	Ribosomal protein S5 domain 2-like	572	733	2.78e-39	T	26-11-2023	IPR020568	Ribosomal protein uS5 domain 2-type superfamily
VNE69_01133	elongation factor 2 (EF2)	Gene3D	G3DSA:3.30.70.240	-	728	836	2.1e-25	T	26-11-2023	-	-
VNE69_01133	elongation factor 2 (EF2)	FunFam	G3DSA:3.40.50.300:FF:000058	Translation elongation factor 2	3	237	4e-94	T	26-11-2023	-	-
VNE69_01133	elongation factor 2 (EF2)	CDD	cd01885	EF2	20	229	8.10484e-105	T	26-11-2023	-	-
VNE69_01133	elongation factor 2 (EF2)	Pfam	PF00009	Elongation factor Tu GTP binding domain	17	221	9.9e-45	T	26-11-2023	IPR000795	Translational (tr)-type GTP-binding domain
VNE69_01133	elongation factor 2 (EF2)	SUPERFAMILY	SSF54980	EF-G C-terminal domain-like	495	570	3.56e-17	T	26-11-2023	IPR035647	EF-G domain III/V-like
VNE69_01134	protein transport protein SEC13	Gene3D	G3DSA:2.130.10.10	-	1	271	1.6e-30	T	26-11-2023	IPR015943	WD40/YVTN repeat-like-containing domain superfamily
VNE69_01134	protein transport protein SEC13	PANTHER	PTHR11024	NUCLEAR PORE COMPLEX PROTEIN SEC13 / SEH1 FAMILY MEMBER	4	269	3.5e-22	T	26-11-2023	IPR037363	Sec13/Seh1 family
VNE69_01134	protein transport protein SEC13	ProSiteProfiles	PS50082	Trp-Asp (WD) repeats profile.	140	170	8.7707	T	26-11-2023	IPR001680	WD40 repeat
VNE69_01134	protein transport protein SEC13	SMART	SM00320	WD40_4	88	128	410	T	26-11-2023	IPR001680	WD40 repeat
VNE69_01134	protein transport protein SEC13	SMART	SM00320	WD40_4	218	256	61	T	26-11-2023	IPR001680	WD40 repeat
VNE69_01134	protein transport protein SEC13	SMART	SM00320	WD40_4	171	214	2.8	T	26-11-2023	IPR001680	WD40 repeat
VNE69_01134	protein transport protein SEC13	SMART	SM00320	WD40_4	133	170	0.33	T	26-11-2023	IPR001680	WD40 repeat
VNE69_01134	protein transport protein SEC13	SMART	SM00320	WD40_4	43	82	140	T	26-11-2023	IPR001680	WD40 repeat
VNE69_01134	protein transport protein SEC13	Pfam	PF00400	WD domain, G-beta repeat	137	169	13	T	26-11-2023	IPR001680	WD40 repeat
VNE69_01134	protein transport protein SEC13	Pfam	PF00400	WD domain, G-beta repeat	174	213	12	T	26-11-2023	IPR001680	WD40 repeat
VNE69_01134	protein transport protein SEC13	SUPERFAMILY	SSF50978	WD40 repeat-like	3	258	1.31e-27	T	26-11-2023	IPR036322	WD40-repeat-containing domain superfamily
VNE69_01135	polar tube protein 3 (PTP3)	MobiDBLite	mobidb-lite	consensus disorder prediction	1279	1354	-	T	26-11-2023	-	-
VNE69_01135	polar tube protein 3 (PTP3)	Coils	Coil	Coil	274	294	-	T	26-11-2023	-	-
VNE69_01135	polar tube protein 3 (PTP3)	Coils	Coil	Coil	933	953	-	T	26-11-2023	-	-
VNE69_01135	polar tube protein 3 (PTP3)	MobiDBLite	mobidb-lite	consensus disorder prediction	1279	1325	-	T	26-11-2023	-	-
VNE69_01135	polar tube protein 3 (PTP3)	MobiDBLite	mobidb-lite	consensus disorder prediction	75	96	-	T	26-11-2023	-	-
VNE69_01135	polar tube protein 3 (PTP3)	Coils	Coil	Coil	313	333	-	T	26-11-2023	-	-
VNE69_01135	polar tube protein 3 (PTP3)	Coils	Coil	Coil	575	604	-	T	26-11-2023	-	-
VNE69_01136	Clp R domain-containing protein	SUPERFAMILY	SSF52540	P-loop containing nucleoside triphosphate hydrolases	143	505	1.64e-71	T	26-11-2023	IPR027417	P-loop containing nucleoside triphosphate hydrolase
VNE69_01136	Clp R domain-containing protein	SMART	SM00382	AAA_5	576	744	3.3e-09	T	26-11-2023	IPR003593	AAA+ ATPase domain
VNE69_01136	Clp R domain-containing protein	SMART	SM00382	AAA_5	182	327	2e-08	T	26-11-2023	IPR003593	AAA+ ATPase domain
VNE69_01136	Clp R domain-containing protein	SUPERFAMILY	SSF52540	P-loop containing nucleoside triphosphate hydrolases	525	814	1.61e-64	T	26-11-2023	IPR027417	P-loop containing nucleoside triphosphate hydrolase
VNE69_01136	Clp R domain-containing protein	Pfam	PF10431	C-terminal, D2-small domain, of ClpB protein	745	813	9.7e-09	T	26-11-2023	IPR019489	Clp ATPase, C-terminal
VNE69_01136	Clp R domain-containing protein	Gene3D	G3DSA:1.10.1780.10	-	1	132	2.2e-13	T	26-11-2023	IPR036628	Clp, N-terminal domain superfamily
VNE69_01136	Clp R domain-containing protein	SMART	SM01086	ClpB_D2_small_2	743	832	7.1e-08	T	26-11-2023	IPR019489	Clp ATPase, C-terminal
VNE69_01136	Clp R domain-containing protein	Gene3D	G3DSA:3.40.50.300	-	326	523	9.3e-42	T	26-11-2023	IPR027417	P-loop containing nucleoside triphosphate hydrolase
VNE69_01136	Clp R domain-containing protein	Coils	Coil	Coil	402	480	-	T	26-11-2023	-	-
VNE69_01136	Clp R domain-containing protein	SUPERFAMILY	SSF81923	Double Clp-N motif	5	140	9.81e-18	T	26-11-2023	IPR036628	Clp, N-terminal domain superfamily
VNE69_01136	Clp R domain-containing protein	Coils	Coil	Coil	749	769	-	T	26-11-2023	-	-
VNE69_01136	Clp R domain-containing protein	PRINTS	PR00300	ATP-dependent Clp protease ATP-binding subunit signature	687	701	1.1e-30	T	26-11-2023	IPR001270	ClpA/B family
VNE69_01136	Clp R domain-containing protein	PRINTS	PR00300	ATP-dependent Clp protease ATP-binding subunit signature	580	598	1.1e-30	T	26-11-2023	IPR001270	ClpA/B family
VNE69_01136	Clp R domain-containing protein	PRINTS	PR00300	ATP-dependent Clp protease ATP-binding subunit signature	654	672	1.1e-30	T	26-11-2023	IPR001270	ClpA/B family
VNE69_01136	Clp R domain-containing protein	PRINTS	PR00300	ATP-dependent Clp protease ATP-binding subunit signature	625	643	1.1e-30	T	26-11-2023	IPR001270	ClpA/B family
VNE69_01136	Clp R domain-containing protein	Pfam	PF00004	ATPase family associated with various cellular activities (AAA)	187	299	1.5e-09	T	26-11-2023	IPR003959	ATPase, AAA-type, core
VNE69_01136	Clp R domain-containing protein	PANTHER	PTHR11638	ATP-DEPENDENT CLP PROTEASE	5	816	1e-236	T	26-11-2023	-	-
VNE69_01136	Clp R domain-containing protein	Gene3D	G3DSA:3.40.50.300	-	133	325	7.1e-66	T	26-11-2023	IPR027417	P-loop containing nucleoside triphosphate hydrolase
VNE69_01136	Clp R domain-containing protein	Pfam	PF02861	Clp amino terminal domain, pathogenicity island component	21	52	0.31	T	26-11-2023	IPR004176	Clp, repeat (R) domain
VNE69_01136	Clp R domain-containing protein	ProSitePatterns	PS00870	Chaperonins clpA/B signature 1.	277	289	-	T	26-11-2023	IPR018368	ClpA/B, conserved site 1
VNE69_01136	Clp R domain-containing protein	ProSiteProfiles	PS51903	Clp repeat (R) domain profile.	3	132	16.2789	T	26-11-2023	IPR004176	Clp, repeat (R) domain
VNE69_01136	Clp R domain-containing protein	FunFam	G3DSA:3.40.50.300:FF:000025	ATP-dependent Clp protease subunit	529	741	6.3e-81	T	26-11-2023	-	-
VNE69_01136	Clp R domain-containing protein	CDD	cd19499	RecA-like_ClpB_Hsp104-like	537	740	3.25958e-79	T	26-11-2023	-	-
VNE69_01136	Clp R domain-containing protein	Gene3D	G3DSA:1.10.8.60	-	745	828	6.1e-13	T	26-11-2023	-	-
VNE69_01136	Clp R domain-containing protein	Pfam	PF17871	AAA lid domain	325	423	1.8e-24	T	26-11-2023	IPR041546	ClpA/ClpB, AAA lid domain
VNE69_01136	Clp R domain-containing protein	Pfam	PF07724	AAA domain (Cdc48 subfamily)	575	736	3.5e-47	T	26-11-2023	IPR003959	ATPase, AAA-type, core
VNE69_01136	Clp R domain-containing protein	CDD	cd00009	AAA	178	319	3.55697e-13	T	26-11-2023	-	-
VNE69_01136	Clp R domain-containing protein	Gene3D	G3DSA:3.40.50.300	-	528	742	1.1e-70	T	26-11-2023	IPR027417	P-loop containing nucleoside triphosphate hydrolase
VNE69_01137	dicer-like protein	SUPERFAMILY	SSF69065	RNase III domain-like	748	937	1.01e-24	T	26-11-2023	IPR036389	Ribonuclease III, endonuclease domain superfamily
VNE69_01137	dicer-like protein	Pfam	PF00636	Ribonuclease III domain	790	923	5.4e-13	T	26-11-2023	IPR000999	Ribonuclease III domain
VNE69_01137	dicer-like protein	Pfam	PF00636	Ribonuclease III domain	1009	1099	9.3e-13	T	26-11-2023	IPR000999	Ribonuclease III domain
VNE69_01137	dicer-like protein	ProSiteProfiles	PS50142	Ribonuclease III family domain profile.	972	1100	29.1601	T	26-11-2023	IPR000999	Ribonuclease III domain
VNE69_01137	dicer-like protein	CDD	cd00593	RIBOc	771	935	3.78427e-21	T	26-11-2023	IPR000999	Ribonuclease III domain
VNE69_01137	dicer-like protein	Pfam	PF03368	Dicer dimerisation domain	379	446	4.9e-05	T	26-11-2023	IPR005034	Dicer dimerisation domain
VNE69_01137	dicer-like protein	CDD	cd00593	RIBOc	988	1118	2.8468e-26	T	26-11-2023	IPR000999	Ribonuclease III domain
VNE69_01137	dicer-like protein	Gene3D	G3DSA:1.10.1520.10	Ribonuclease III domain	968	1122	7.8e-37	T	26-11-2023	IPR036389	Ribonuclease III, endonuclease domain superfamily
VNE69_01137	dicer-like protein	Gene3D	G3DSA:1.10.1520.10	Ribonuclease III domain	753	950	2.8e-26	T	26-11-2023	IPR036389	Ribonuclease III, endonuclease domain superfamily
VNE69_01137	dicer-like protein	SMART	SM00535	riboneu5	767	943	6.5e-17	T	26-11-2023	IPR000999	Ribonuclease III domain
VNE69_01137	dicer-like protein	SMART	SM00535	riboneu5	987	1123	2.5e-23	T	26-11-2023	IPR000999	Ribonuclease III domain
VNE69_01137	dicer-like protein	ProSiteProfiles	PS50142	Ribonuclease III family domain profile.	755	924	19.7971	T	26-11-2023	IPR000999	Ribonuclease III domain
VNE69_01137	dicer-like protein	PANTHER	PTHR14950	DICER-RELATED	330	1118	4.2e-67	T	26-11-2023	-	-
VNE69_01137	dicer-like protein	Coils	Coil	Coil	466	486	-	T	26-11-2023	-	-
VNE69_01137	dicer-like protein	Gene3D	G3DSA:3.30.160.380	Dicer dimerisation domain	352	453	4.7e-07	T	26-11-2023	IPR038248	Dicer dimerisation domain superfamily
VNE69_01137	dicer-like protein	SUPERFAMILY	SSF69065	RNase III domain-like	971	1115	2.79e-31	T	26-11-2023	IPR036389	Ribonuclease III, endonuclease domain superfamily
VNE69_01139	FIP1-like 1 protein	Coils	Coil	Coil	30	50	-	T	26-11-2023	-	-
VNE69_01139	FIP1-like 1 protein	PANTHER	PTHR36884	FIP1[III]-LIKE PROTEIN	36	77	1.6e-13	T	26-11-2023	IPR044976	FIPS5-like
VNE69_01139	FIP1-like 1 protein	Pfam	PF05182	Fip1 motif	41	80	2.6e-18	T	26-11-2023	IPR007854	Pre-mRNA polyadenylation factor Fip1 domain
VNE69_01140	DNA mismatch repair protein	Gene3D	G3DSA:3.30.230.10	-	252	370	2.3e-24	T	26-11-2023	IPR014721	Small ribosomal subunit protein uS5 domain 2-type fold, subgroup
VNE69_01140	DNA mismatch repair protein	SUPERFAMILY	SSF55874	ATPase domain of HSP90 chaperone/DNA topoisomerase II/histidine kinase	3	200	1.96e-34	T	26-11-2023	IPR036890	Histidine kinase/HSP90-like ATPase superfamily
VNE69_01140	DNA mismatch repair protein	Pfam	PF01119	DNA mismatch repair protein, C-terminal domain	271	360	2.3e-19	T	26-11-2023	IPR013507	DNA mismatch repair protein, S5 domain 2-like
VNE69_01140	DNA mismatch repair protein	Pfam	PF13589	Histidine kinase-, DNA gyrase B-, and HSP90-like ATPase	25	115	2e-09	T	26-11-2023	-	-
VNE69_01140	DNA mismatch repair protein	NCBIfam	TIGR00585	DNA mismatch repair endonuclease MutL	4	378	8.8e-72	T	26-11-2023	IPR002099	DNA mismatch repair protein MutL/Mlh/PMS
VNE69_01140	DNA mismatch repair protein	Gene3D	G3DSA:3.30.565.10	-	2	200	9.3e-50	T	26-11-2023	IPR036890	Histidine kinase/HSP90-like ATPase superfamily
VNE69_01140	DNA mismatch repair protein	SMART	SM01340	DNA_mis_repair_2	251	361	1.2e-16	T	26-11-2023	IPR013507	DNA mismatch repair protein, S5 domain 2-like
VNE69_01140	DNA mismatch repair protein	SUPERFAMILY	SSF54211	Ribosomal protein S5 domain 2-like	270	360	8.72e-21	T	26-11-2023	IPR020568	Ribosomal protein uS5 domain 2-type superfamily
VNE69_01140	DNA mismatch repair protein	ProSitePatterns	PS00058	DNA mismatch repair proteins mutL / hexB / PMS1 signature.	91	97	-	T	26-11-2023	IPR014762	DNA mismatch repair, conserved site
VNE69_01140	DNA mismatch repair protein	PANTHER	PTHR10073	DNA MISMATCH REPAIR PROTEIN MLH, PMS, MUTL	1	386	4.7e-74	T	26-11-2023	IPR038973	DNA mismatch repair protein MutL/Mlh/Pms-like
VNE69_01141	hypothetical SP-containing protein	MobiDBLite	mobidb-lite	consensus disorder prediction	239	260	-	T	26-11-2023	-	-
VNE69_01141	hypothetical SP-containing protein	MobiDBLite	mobidb-lite	consensus disorder prediction	300	316	-	T	26-11-2023	-	-
VNE69_01141	hypothetical SP-containing protein	MobiDBLite	mobidb-lite	consensus disorder prediction	286	316	-	T	26-11-2023	-	-
VNE69_01143	MULE domain-containing protein	Pfam	PF10551	MULE transposase domain	44	130	0.00017	T	26-11-2023	IPR018289	MULE transposase domain
VNE69_01144	ribosomal protein eL37	ProSitePatterns	PS01077	Ribosomal protein L37e signature.	4	23	-	T	26-11-2023	IPR018267	Large ribosomal subunit protein eL37, conserved site
VNE69_01144	ribosomal protein eL37	Gene3D	G3DSA:2.20.25.30	-	1	80	1.2e-24	T	26-11-2023	IPR011331	Large ribosomal subunit protein eL37/eL43
VNE69_01144	ribosomal protein eL37	PANTHER	PTHR10768	60S RIBOSOMAL PROTEIN L37	1	75	1.5e-21	T	26-11-2023	-	-
VNE69_01144	ribosomal protein eL37	SUPERFAMILY	SSF57829	Zn-binding ribosomal proteins	1	46	2.75e-15	T	26-11-2023	IPR011332	Zinc-binding ribosomal protein
VNE69_01144	ribosomal protein eL37	Pfam	PF01907	Ribosomal protein L37e	2	46	6.9e-15	T	26-11-2023	IPR001569	Large ribosomal subunit protein eL37
VNE69_01145	protein DOPEY1	Coils	Coil	Coil	1404	1424	-	T	26-11-2023	-	-
VNE69_01145	protein DOPEY1	Coils	Coil	Coil	308	328	-	T	26-11-2023	-	-
VNE69_01145	protein DOPEY1	PANTHER	PTHR14042	DOPEY-RELATED	1174	1482	1.2e-78	T	26-11-2023	IPR040314	Protein dopey
VNE69_01145	protein DOPEY1	Pfam	PF04118	Dopey, N-terminal	4	276	2.6e-55	T	26-11-2023	IPR007249	Dopey, N-terminal
VNE69_01147	chaperone protein CLPB	FunFam	G3DSA:3.40.50.300:FF:000025	ATP-dependent Clp protease subunit	516	728	4.7e-81	T	26-11-2023	-	-
VNE69_01147	chaperone protein CLPB	Gene3D	G3DSA:3.40.50.300	-	515	729	1e-70	T	26-11-2023	IPR027417	P-loop containing nucleoside triphosphate hydrolase
VNE69_01147	chaperone protein CLPB	SUPERFAMILY	SSF52540	P-loop containing nucleoside triphosphate hydrolases	512	801	3.29e-64	T	26-11-2023	IPR027417	P-loop containing nucleoside triphosphate hydrolase
VNE69_01147	chaperone protein CLPB	CDD	cd00009	AAA	178	303	1.90343e-11	T	26-11-2023	-	-
VNE69_01147	chaperone protein CLPB	Coils	Coil	Coil	389	409	-	T	26-11-2023	-	-
VNE69_01147	chaperone protein CLPB	ProSiteProfiles	PS51903	Clp repeat (R) domain profile.	3	132	15.4192	T	26-11-2023	IPR004176	Clp, repeat (R) domain
VNE69_01147	chaperone protein CLPB	Gene3D	G3DSA:1.10.8.60	-	732	815	2.6e-12	T	26-11-2023	-	-
VNE69_01147	chaperone protein CLPB	Pfam	PF07724	AAA domain (Cdc48 subfamily)	562	723	4.2e-47	T	26-11-2023	IPR003959	ATPase, AAA-type, core
VNE69_01147	chaperone protein CLPB	Coils	Coil	Coil	437	467	-	T	26-11-2023	-	-
VNE69_01147	chaperone protein CLPB	Pfam	PF10431	C-terminal, D2-small domain, of ClpB protein	732	800	3.5e-08	T	26-11-2023	IPR019489	Clp ATPase, C-terminal
VNE69_01147	chaperone protein CLPB	PANTHER	PTHR11638	ATP-DEPENDENT CLP PROTEASE	5	803	5e-222	T	26-11-2023	-	-
VNE69_01147	chaperone protein CLPB	Pfam	PF17871	AAA lid domain	312	410	1.7e-24	T	26-11-2023	IPR041546	ClpA/ClpB, AAA lid domain
VNE69_01147	chaperone protein CLPB	Gene3D	G3DSA:3.40.50.300	-	313	510	2.1e-41	T	26-11-2023	IPR027417	P-loop containing nucleoside triphosphate hydrolase
VNE69_01147	chaperone protein CLPB	Coils	Coil	Coil	736	756	-	T	26-11-2023	-	-
VNE69_01147	chaperone protein CLPB	SMART	SM01086	ClpB_D2_small_2	730	819	3e-07	T	26-11-2023	IPR019489	Clp ATPase, C-terminal
VNE69_01147	chaperone protein CLPB	Gene3D	G3DSA:3.40.50.300	-	133	312	1.3e-56	T	26-11-2023	IPR027417	P-loop containing nucleoside triphosphate hydrolase
VNE69_01147	chaperone protein CLPB	SMART	SM00382	AAA_5	563	731	1.1e-08	T	26-11-2023	IPR003593	AAA+ ATPase domain
VNE69_01147	chaperone protein CLPB	SMART	SM00382	AAA_5	182	336	2.3e-08	T	26-11-2023	IPR003593	AAA+ ATPase domain
VNE69_01147	chaperone protein CLPB	SUPERFAMILY	SSF81923	Double Clp-N motif	5	140	2.55e-16	T	26-11-2023	IPR036628	Clp, N-terminal domain superfamily
VNE69_01147	chaperone protein CLPB	ProSitePatterns	PS00870	Chaperonins clpA/B signature 1.	277	289	-	T	26-11-2023	IPR018368	ClpA/B, conserved site 1
VNE69_01147	chaperone protein CLPB	PRINTS	PR00300	ATP-dependent Clp protease ATP-binding subunit signature	612	630	1e-30	T	26-11-2023	IPR001270	ClpA/B family
VNE69_01147	chaperone protein CLPB	PRINTS	PR00300	ATP-dependent Clp protease ATP-binding subunit signature	674	688	1e-30	T	26-11-2023	IPR001270	ClpA/B family
VNE69_01147	chaperone protein CLPB	PRINTS	PR00300	ATP-dependent Clp protease ATP-binding subunit signature	641	659	1e-30	T	26-11-2023	IPR001270	ClpA/B family
VNE69_01147	chaperone protein CLPB	PRINTS	PR00300	ATP-dependent Clp protease ATP-binding subunit signature	567	585	1e-30	T	26-11-2023	IPR001270	ClpA/B family
VNE69_01147	chaperone protein CLPB	Pfam	PF02861	Clp amino terminal domain, pathogenicity island component	21	52	0.41	T	26-11-2023	IPR004176	Clp, repeat (R) domain
VNE69_01147	chaperone protein CLPB	Gene3D	G3DSA:1.10.1780.10	-	1	132	3.1e-12	T	26-11-2023	IPR036628	Clp, N-terminal domain superfamily
VNE69_01147	chaperone protein CLPB	SUPERFAMILY	SSF52540	P-loop containing nucleoside triphosphate hydrolases	143	492	1.58e-64	T	26-11-2023	IPR027417	P-loop containing nucleoside triphosphate hydrolase
VNE69_01147	chaperone protein CLPB	CDD	cd19499	RecA-like_ClpB_Hsp104-like	524	727	4.61113e-79	T	26-11-2023	-	-
VNE69_01147	chaperone protein CLPB	Pfam	PF00004	ATPase family associated with various cellular activities (AAA)	187	299	1.8e-09	T	26-11-2023	IPR003959	ATPase, AAA-type, core
VNE69_01148	DNA replication complex GINS protein PSF3	Gene3D	G3DSA:1.20.58.2050	-	6	154	3.3e-17	T	26-11-2023	IPR038437	GINS complex, subunit Psf3 superfamily
VNE69_01148	DNA replication complex GINS protein PSF3	PANTHER	PTHR22768	UNCHARACTERIZED	6	153	1.7e-11	T	26-11-2023	IPR010492	GINS complex, subunit Psf3
VNE69_01148	DNA replication complex GINS protein PSF3	SUPERFAMILY	SSF160059	PriA/YqbF domain	7	62	3.24e-07	T	26-11-2023	-	-
VNE69_01149	hypothetical SP-containing membrane protein	MobiDBLite	mobidb-lite	consensus disorder prediction	236	262	-	T	26-11-2023	-	-
VNE69_01150	DNA replication complex GINS protein PSF3-like	PANTHER	PTHR22768	UNCHARACTERIZED	6	152	4.4e-12	T	26-11-2023	IPR010492	GINS complex, subunit Psf3
VNE69_01150	DNA replication complex GINS protein PSF3-like	Gene3D	G3DSA:1.20.58.2050	-	5	153	1.8e-17	T	26-11-2023	IPR038437	GINS complex, subunit Psf3 superfamily
VNE69_01150	DNA replication complex GINS protein PSF3-like	SUPERFAMILY	SSF160059	PriA/YqbF domain	6	62	2.42e-07	T	26-11-2023	-	-
VNE69_01150	DNA replication complex GINS protein PSF3-like	SUPERFAMILY	SSF158573	GINS helical bundle-like	65	151	9.94e-05	T	26-11-2023	IPR036224	GINS, helical bundle-like domain superfamily
VNE69_01153	ribosomal protein eL15	SUPERFAMILY	SSF54189	Ribosomal proteins S24e, L23 and L15e	1	195	4.41e-73	T	26-11-2023	IPR012678	Ribosomal protein uL23/eL15/eS24 core domain superfamily
VNE69_01153	ribosomal protein eL15	Gene3D	G3DSA:3.40.1120.10	Ribosomal protein l15e	1	204	1.4e-77	T	26-11-2023	IPR024794	Large ribosomal subunit protein eL15 core domain superfamily
VNE69_01153	ribosomal protein eL15	PANTHER	PTHR11847	RIBOSOMAL PROTEIN L15	1	203	8.5e-69	T	26-11-2023	IPR000439	Large ribosomal subunit protein eL15
VNE69_01153	ribosomal protein eL15	SMART	SM01384	Ribosomal_L15e_2	2	193	1.7e-105	T	26-11-2023	IPR000439	Large ribosomal subunit protein eL15
VNE69_01153	ribosomal protein eL15	Pfam	PF00827	Ribosomal L15	3	190	8.4e-74	T	26-11-2023	IPR000439	Large ribosomal subunit protein eL15
VNE69_01153	ribosomal protein eL15	FunFam	G3DSA:3.40.1120.10:FF:000001	Ribosomal protein L15	1	204	2.2e-77	T	26-11-2023	-	-
VNE69_01154	forkhead box protein	Gene3D	G3DSA:1.10.10.10	-	274	379	6.5e-35	T	26-11-2023	IPR036388	Winged helix-like DNA-binding domain superfamily
VNE69_01154	forkhead box protein	CDD	cd00059	FH_FOX	288	361	2.77766e-37	T	26-11-2023	-	-
VNE69_01154	forkhead box protein	SMART	SM00339	forkneu4	285	375	7.7e-41	T	26-11-2023	IPR001766	Fork head domain
VNE69_01154	forkhead box protein	ProSitePatterns	PS00658	Fork head domain signature 2.	331	337	-	T	26-11-2023	IPR030456	Fork head domain conserved site 2
VNE69_01154	forkhead box protein	ProSiteProfiles	PS50039	Fork head domain profile.	287	377	29.1364	T	26-11-2023	IPR001766	Fork head domain
VNE69_01154	forkhead box protein	FunFam	G3DSA:1.10.10.10:FF:000135	forkhead box protein G1	275	379	2e-31	T	26-11-2023	-	-
VNE69_01154	forkhead box protein	Pfam	PF00250	Forkhead domain	286	369	7.3e-30	T	26-11-2023	IPR001766	Fork head domain
VNE69_01154	forkhead box protein	SUPERFAMILY	SSF46785	Winged helix DNA-binding domain	286	375	3.17e-32	T	26-11-2023	IPR036390	Winged helix DNA-binding domain superfamily
VNE69_01154	forkhead box protein	PRINTS	PR00053	Fork head domain signature	287	300	1.1e-16	T	26-11-2023	IPR001766	Fork head domain
VNE69_01154	forkhead box protein	PRINTS	PR00053	Fork head domain signature	331	348	1.1e-16	T	26-11-2023	IPR001766	Fork head domain
VNE69_01154	forkhead box protein	PRINTS	PR00053	Fork head domain signature	308	325	1.1e-16	T	26-11-2023	IPR001766	Fork head domain
VNE69_01154	forkhead box protein	Coils	Coil	Coil	102	129	-	T	26-11-2023	-	-
VNE69_01154	forkhead box protein	PANTHER	PTHR11829	FORKHEAD BOX PROTEIN	118	392	1.5e-37	T	26-11-2023	-	-
VNE69_01155	trafficking protein particle complex subunit	SUPERFAMILY	SSF111126	Ligand-binding domain in the NO signalling and Golgi transport	7	152	2.09e-16	T	26-11-2023	IPR024096	NO signalling/Golgi transport ligand-binding domain superfamily
VNE69_01155	trafficking protein particle complex subunit	Coils	Coil	Coil	16	36	-	T	26-11-2023	-	-
VNE69_01155	trafficking protein particle complex subunit	Pfam	PF04051	Transport protein particle (TRAPP) component	10	150	0.0035	T	26-11-2023	IPR007194	Transport protein particle (TRAPP) component
VNE69_01155	trafficking protein particle complex subunit	Gene3D	G3DSA:3.30.1380.20	Trafficking protein particle complex subunit 3	3	152	1.7e-13	T	26-11-2023	-	-
VNE69_01156	eukaryotic translation initiation factor 4E type 2 (IF4E2)	Pfam	PF01652	Eukaryotic initiation factor 4E	17	170	4.7e-19	T	26-11-2023	IPR001040	Translation Initiation factor eIF- 4e
VNE69_01156	eukaryotic translation initiation factor 4E type 2 (IF4E2)	Gene3D	G3DSA:3.30.760.10	RNA Cap, Translation Initiation Factor Eif4e	1	179	7.8e-26	T	26-11-2023	IPR023398	Translation Initiation factor eIF- 4e-like
VNE69_01156	eukaryotic translation initiation factor 4E type 2 (IF4E2)	PANTHER	PTHR11960	EUKARYOTIC TRANSLATION INITIATION FACTOR 4E RELATED	8	175	1.5e-18	T	26-11-2023	IPR001040	Translation Initiation factor eIF- 4e
VNE69_01156	eukaryotic translation initiation factor 4E type 2 (IF4E2)	SUPERFAMILY	SSF55418	eIF4e-like	12	179	6.02e-28	T	26-11-2023	IPR023398	Translation Initiation factor eIF- 4e-like
VNE69_01160	3-ketodihydrosphingosine reductase	Gene3D	G3DSA:3.40.50.720	-	27	245	2.1e-23	T	26-11-2023	-	-
VNE69_01160	3-ketodihydrosphingosine reductase	Pfam	PF00106	short chain dehydrogenase	32	203	1.6e-11	T	26-11-2023	IPR002347	Short-chain dehydrogenase/reductase SDR
VNE69_01160	3-ketodihydrosphingosine reductase	SUPERFAMILY	SSF51735	NAD(P)-binding Rossmann-fold domains	31	242	1.71e-27	T	26-11-2023	IPR036291	NAD(P)-binding domain superfamily
VNE69_01160	3-ketodihydrosphingosine reductase	PANTHER	PTHR43550	3-KETODIHYDROSPHINGOSINE REDUCTASE	7	255	4.2e-37	T	26-11-2023	-	-
VNE69_01161	solute carrier family 15 member	SUPERFAMILY	SSF103473	MFS general substrate transporter	3	383	1.57e-14	T	26-11-2023	IPR036259	MFS transporter superfamily
VNE69_01161	solute carrier family 15 member	Gene3D	G3DSA:1.20.1250.20	MFS general substrate transporter like domains	163	394	3.5e-52	T	26-11-2023	IPR036259	MFS transporter superfamily
VNE69_01161	solute carrier family 15 member	Gene3D	G3DSA:1.20.1250.20	MFS general substrate transporter like domains	1	162	1.1e-42	T	26-11-2023	IPR036259	MFS transporter superfamily
VNE69_01161	solute carrier family 15 member	PANTHER	PTHR11654	OLIGOPEPTIDE TRANSPORTER-RELATED	2	391	1.7e-64	T	26-11-2023	-	-
VNE69_01161	solute carrier family 15 member	Pfam	PF00854	POT family	175	345	1.4e-35	T	26-11-2023	IPR000109	Proton-dependent oligopeptide transporter family
VNE69_01161	solute carrier family 15 member	Pfam	PF00854	POT family	6	148	3.5e-38	T	26-11-2023	IPR000109	Proton-dependent oligopeptide transporter family
VNE69_01161	solute carrier family 15 member	ProSitePatterns	PS01023	PTR2 family proton/oligopeptide symporters signature 2.	75	87	-	T	26-11-2023	IPR018456	PTR2 family proton/oligopeptide symporter, conserved site
VNE69_01163	putative tRNA acetlytransferase	Gene3D	G3DSA:3.30.2300.10	THUMP superfamily	102	181	3.6e-07	T	26-11-2023	-	-
VNE69_01163	putative tRNA acetlytransferase	PANTHER	PTHR13452	THUMP DOMAIN CONTAINING PROTEIN 1-RELATED	3	185	1.2e-10	T	26-11-2023	IPR040183	THUMP domain-containing protein 1-like
VNE69_01163	putative tRNA acetlytransferase	SUPERFAMILY	SSF143437	THUMP domain-like	116	179	4.19e-08	T	26-11-2023	-	-
VNE69_01164	putative tRNA acetlytransferase	Pfam	PF02926	THUMP domain	88	179	0.7	T	26-11-2023	IPR004114	THUMP domain
VNE69_01164	putative tRNA acetlytransferase	SUPERFAMILY	SSF143437	THUMP domain-like	116	179	1.38e-06	T	26-11-2023	-	-
VNE69_01164	putative tRNA acetlytransferase	Gene3D	G3DSA:3.30.2300.10	THUMP superfamily	102	180	1.2e-05	T	26-11-2023	-	-
VNE69_01165	DNA-directed RNA polymerase II subunit RPB2	Pfam	PF04565	RNA polymerase Rpb2, domain 3	440	504	3.7e-24	T	26-11-2023	IPR007645	RNA polymerase Rpb2, domain 3
VNE69_01165	DNA-directed RNA polymerase II subunit RPB2	Gene3D	G3DSA:2.40.270.10	-	700	1055	6.4e-159	T	26-11-2023	IPR037033	DNA-directed RNA polymerase, subunit 2, hybrid-binding domain superfamily
VNE69_01165	DNA-directed RNA polymerase II subunit RPB2	Gene3D	G3DSA:3.90.1070.20	-	507	588	8.1e-32	T	26-11-2023	-	-
VNE69_01165	DNA-directed RNA polymerase II subunit RPB2	Pfam	PF04563	RNA polymerase beta subunit	22	413	5.2e-57	T	26-11-2023	IPR007644	RNA polymerase, beta subunit, protrusion
VNE69_01165	DNA-directed RNA polymerase II subunit RPB2	FunFam	G3DSA:2.40.270.10:FF:000006	DNA-directed RNA polymerase subunit beta	700	799	9.9e-38	T	26-11-2023	-	-
VNE69_01165	DNA-directed RNA polymerase II subunit RPB2	FunFam	G3DSA:3.90.1070.20:FF:000001	DNA-directed RNA polymerase subunit beta	507	588	6.5e-32	T	26-11-2023	-	-
VNE69_01165	DNA-directed RNA polymerase II subunit RPB2	SUPERFAMILY	SSF64484	beta and beta-prime subunits of DNA dependent RNA-polymerase	8	1159	0	T	26-11-2023	-	-
VNE69_01165	DNA-directed RNA polymerase II subunit RPB2	ProSitePatterns	PS01166	RNA polymerases beta chain signature.	922	934	-	T	26-11-2023	IPR007121	RNA polymerase, beta subunit, conserved site
VNE69_01165	DNA-directed RNA polymerase II subunit RPB2	PANTHER	PTHR20856	DNA-DIRECTED RNA POLYMERASE I SUBUNIT 2	8	1160	0	T	26-11-2023	IPR015712	DNA-directed RNA polymerase, subunit 2
VNE69_01165	DNA-directed RNA polymerase II subunit RPB2	Gene3D	G3DSA:3.90.1110.10	RNA polymerase Rpb2, domain 2	185	356	7.5e-61	T	26-11-2023	IPR037034	RNA polymerase Rpb2, domain 2 superfamily
VNE69_01165	DNA-directed RNA polymerase II subunit RPB2	Pfam	PF04566	RNA polymerase Rpb2, domain 4	539	600	1.8e-22	T	26-11-2023	IPR007646	RNA polymerase Rpb2, domain 4
VNE69_01165	DNA-directed RNA polymerase II subunit RPB2	Pfam	PF04561	RNA polymerase Rpb2, domain 2	183	365	3.6e-38	T	26-11-2023	IPR007642	RNA polymerase Rpb2, domain 2
VNE69_01165	DNA-directed RNA polymerase II subunit RPB2	Gene3D	G3DSA:2.40.50.150	-	730	918	6.4e-159	T	26-11-2023	IPR014724	RNA polymerase Rpb2, OB-fold
VNE69_01165	DNA-directed RNA polymerase II subunit RPB2	Pfam	PF04567	RNA polymerase Rpb2, domain 5	621	692	1.8e-15	T	26-11-2023	IPR007647	RNA polymerase Rpb2, domain 5
VNE69_01165	DNA-directed RNA polymerase II subunit RPB2	Gene3D	G3DSA:3.90.1800.10	RNA polymerase alpha subunit dimerisation domain	1056	1161	7.4e-42	T	26-11-2023	-	-
VNE69_01165	DNA-directed RNA polymerase II subunit RPB2	FunFam	G3DSA:3.90.1800.10:FF:000002	DNA-directed RNA polymerase subunit beta	1056	1161	4.7e-48	T	26-11-2023	-	-
VNE69_01165	DNA-directed RNA polymerase II subunit RPB2	Pfam	PF04560	RNA polymerase Rpb2, domain 7	1071	1159	9.7e-28	T	26-11-2023	IPR007641	RNA polymerase Rpb2, domain 7
VNE69_01165	DNA-directed RNA polymerase II subunit RPB2	Pfam	PF00562	RNA polymerase Rpb2, domain 6	699	1069	8e-138	T	26-11-2023	IPR007120	DNA-directed RNA polymerase, subunit 2, hybrid-binding domain
VNE69_01165	DNA-directed RNA polymerase II subunit RPB2	FunFam	G3DSA:2.40.270.10:FF:000011	DNA-directed RNA polymerase subunit beta	909	1055	2e-54	T	26-11-2023	-	-
VNE69_01165	DNA-directed RNA polymerase II subunit RPB2	CDD	cd00653	RNA_pol_B_RPB2	23	1158	0	T	26-11-2023	IPR015712	DNA-directed RNA polymerase, subunit 2
VNE69_01166	trafficking protein particle complex subunit	SUPERFAMILY	SSF64356	SNARE-like	2	115	4.67e-14	T	26-11-2023	IPR011012	Longin-like domain superfamily
VNE69_01166	trafficking protein particle complex subunit	SMART	SM01399	Sybindin_2	2	119	2.9e-07	T	26-11-2023	IPR007233	Trafficking protein particle complex subunit
VNE69_01166	trafficking protein particle complex subunit	Gene3D	G3DSA:3.30.450.70	-	1	117	1.1e-21	T	26-11-2023	-	-
VNE69_01166	trafficking protein particle complex subunit	PANTHER	PTHR23249	TRAFFICKING PROTEIN PARTICLE COMPLEX SUBUNIT	2	115	2.6e-11	T	26-11-2023	IPR007233	Trafficking protein particle complex subunit
VNE69_01166	trafficking protein particle complex subunit	Pfam	PF04099	Sybindin-like family	2	115	3.8e-10	T	26-11-2023	IPR007233	Trafficking protein particle complex subunit
VNE69_01167	RING-type zinc finger protein	Gene3D	G3DSA:3.30.40.10	Zinc/RING finger domain, C3HC4 (zinc finger)	23	95	1.1e-11	T	26-11-2023	IPR013083	Zinc finger, RING/FYVE/PHD-type
VNE69_01167	RING-type zinc finger protein	ProSiteProfiles	PS50089	Zinc finger RING-type profile.	48	89	11.4861	T	26-11-2023	IPR001841	Zinc finger, RING-type
VNE69_01167	RING-type zinc finger protein	SUPERFAMILY	SSF57850	RING/U-box	45	91	1.1e-10	T	26-11-2023	-	-
VNE69_01167	RING-type zinc finger protein	Pfam	PF13639	Ring finger domain	47	89	9.6e-07	T	26-11-2023	IPR001841	Zinc finger, RING-type
VNE69_01167	RING-type zinc finger protein	SMART	SM00184	ring_2	48	88	0.0037	T	26-11-2023	IPR001841	Zinc finger, RING-type
VNE69_01168	ERF4 domain-containing protein	Pfam	PF10256	Golgin subfamily A member 7/ERF4 family	5	103	1.3e-05	T	26-11-2023	IPR019383	Golgin subfamily A member 7/ERF4
VNE69_01169	hypothetical protein	Coils	Coil	Coil	64	84	-	T	26-11-2023	-	-
VNE69_01171	inositol polyphosphate 5-phosphatase	SMART	SM00128	i5p_5	1	234	8.5e-06	T	26-11-2023	IPR000300	Inositol polyphosphate-related phosphatase
VNE69_01171	inositol polyphosphate 5-phosphatase	Gene3D	G3DSA:3.60.10.10	Endonuclease/exonuclease/phosphatase	1	250	3.7e-21	T	26-11-2023	IPR036691	Endonuclease/exonuclease/phosphatase superfamily
VNE69_01171	inositol polyphosphate 5-phosphatase	Pfam	PF03372	Endonuclease/Exonuclease/phosphatase family	7	201	0.0042	T	26-11-2023	IPR005135	Endonuclease/exonuclease/phosphatase
VNE69_01171	inositol polyphosphate 5-phosphatase	SUPERFAMILY	SSF56219	DNase I-like	2	230	2.09e-30	T	26-11-2023	IPR036691	Endonuclease/exonuclease/phosphatase superfamily
VNE69_01171	inositol polyphosphate 5-phosphatase	PANTHER	PTHR11200	INOSITOL 5-PHOSPHATASE	166	241	1.4e-16	T	26-11-2023	IPR046985	Inositol 5-phosphatase
VNE69_01172	alanine-tRNA ligase (AARS1)	Gene3D	G3DSA:3.30.980.10	-	596	751	1.5e-35	T	26-11-2023	-	-
VNE69_01172	alanine-tRNA ligase (AARS1)	Coils	Coil	Coil	443	463	-	T	26-11-2023	-	-
VNE69_01172	alanine-tRNA ligase (AARS1)	SMART	SM00863	tRNA_SAD_4	692	734	8.4e-11	T	26-11-2023	IPR012947	Threonyl/alanyl tRNA synthetase, SAD
VNE69_01172	alanine-tRNA ligase (AARS1)	FunFam	G3DSA:3.30.980.10:FF:000004	Alanine--tRNA ligase, cytoplasmic	596	749	5.7e-31	T	26-11-2023	-	-
VNE69_01172	alanine-tRNA ligase (AARS1)	SUPERFAMILY	SSF55186	ThrRS/AlaRS common domain	600	740	1.31e-33	T	26-11-2023	IPR018163	Threonyl/alanyl tRNA synthetase, class II-like, putative editing domain superfamily
VNE69_01172	alanine-tRNA ligase (AARS1)	SUPERFAMILY	SSF50447	Translation proteins	523	585	1.06e-10	T	26-11-2023	IPR009000	Translation protein, beta-barrel domain superfamily
VNE69_01172	alanine-tRNA ligase (AARS1)	Gene3D	G3DSA:2.40.30.130	-	484	595	1.2e-12	T	26-11-2023	-	-
VNE69_01172	alanine-tRNA ligase (AARS1)	SUPERFAMILY	SSF55681	Class II aaRS and biotin synthetases	4	242	5.47e-92	T	26-11-2023	IPR045864	Class II Aminoacyl-tRNA synthetase/Biotinyl protein ligase (BPL) and lipoyl protein ligase (LPL)
VNE69_01172	alanine-tRNA ligase (AARS1)	Pfam	PF07973	Threonyl and Alanyl tRNA synthetase second additional domain	692	733	1.5e-07	T	26-11-2023	IPR012947	Threonyl/alanyl tRNA synthetase, SAD
VNE69_01172	alanine-tRNA ligase (AARS1)	Coils	Coil	Coil	734	761	-	T	26-11-2023	-	-
VNE69_01172	alanine-tRNA ligase (AARS1)	CDD	cd00673	AlaRS_core	8	238	3.38706e-117	T	26-11-2023	-	-
VNE69_01172	alanine-tRNA ligase (AARS1)	ProSiteProfiles	PS50860	Alanyl-transfer RNA synthetases family profile.	4	747	96.6503	T	26-11-2023	IPR018165	Alanyl-tRNA synthetase, class IIc, core domain
VNE69_01172	alanine-tRNA ligase (AARS1)	Gene3D	G3DSA:3.30.930.10	Bira Bifunctional Protein; Domain 2	4	238	1.1e-107	T	26-11-2023	IPR045864	Class II Aminoacyl-tRNA synthetase/Biotinyl protein ligase (BPL) and lipoyl protein ligase (LPL)
VNE69_01172	alanine-tRNA ligase (AARS1)	Hamap	MF_00036_B	Alanine--tRNA ligase [alaS].	1	913	100.847	T	26-11-2023	IPR023033	Alanine-tRNA ligase, eukaryota/bacteria
VNE69_01172	alanine-tRNA ligase (AARS1)	PANTHER	PTHR11777	ALANYL-TRNA SYNTHETASE	3	821	1.1e-244	T	26-11-2023	-	-
VNE69_01172	alanine-tRNA ligase (AARS1)	SUPERFAMILY	SSF101353	Putative anticodon-binding domain of alanyl-tRNA synthetase (AlaRS)	244	465	2.22e-41	T	26-11-2023	IPR018162	Alanine-tRNA ligase, class IIc, anti-codon-binding domain superfamily
VNE69_01172	alanine-tRNA ligase (AARS1)	FunFam	G3DSA:3.30.930.10:FF:000011	Alanine--tRNA ligase, cytoplasmic	3	239	5.7e-109	T	26-11-2023	-	-
VNE69_01172	alanine-tRNA ligase (AARS1)	PRINTS	PR00980	Alanyl-tRNA synthetase signature	298	311	1.3e-26	T	26-11-2023	IPR002318	Alanine-tRNA ligase, class IIc
VNE69_01172	alanine-tRNA ligase (AARS1)	PRINTS	PR00980	Alanyl-tRNA synthetase signature	274	290	1.3e-26	T	26-11-2023	IPR002318	Alanine-tRNA ligase, class IIc
VNE69_01172	alanine-tRNA ligase (AARS1)	PRINTS	PR00980	Alanyl-tRNA synthetase signature	223	236	1.3e-26	T	26-11-2023	IPR002318	Alanine-tRNA ligase, class IIc
VNE69_01172	alanine-tRNA ligase (AARS1)	PRINTS	PR00980	Alanyl-tRNA synthetase signature	76	87	1.3e-26	T	26-11-2023	IPR002318	Alanine-tRNA ligase, class IIc
VNE69_01172	alanine-tRNA ligase (AARS1)	PRINTS	PR00980	Alanyl-tRNA synthetase signature	197	208	1.3e-26	T	26-11-2023	IPR002318	Alanine-tRNA ligase, class IIc
VNE69_01172	alanine-tRNA ligase (AARS1)	Pfam	PF01411	tRNA synthetases class II (A)	365	588	7.4e-35	T	26-11-2023	IPR018164	Alanyl-tRNA synthetase, class IIc, N-terminal
VNE69_01172	alanine-tRNA ligase (AARS1)	Pfam	PF01411	tRNA synthetases class II (A)	9	360	2.3e-134	T	26-11-2023	IPR018164	Alanyl-tRNA synthetase, class IIc, N-terminal
VNE69_01173	protein-trafficking protein SEC22-like	ProSiteProfiles	PS50892	v-SNARE coiled-coil homology domain profile.	115	175	8.5833	T	26-11-2023	IPR042855	v-SNARE, coiled-coil homology domain
VNE69_01173	protein-trafficking protein SEC22-like	Pfam	PF00957	Synaptobrevin	118	194	4.9e-08	T	26-11-2023	IPR042855	v-SNARE, coiled-coil homology domain
VNE69_01173	protein-trafficking protein SEC22-like	SUPERFAMILY	SSF58038	SNARE fusion complex	117	171	4.14e-06	T	26-11-2023	-	-
VNE69_01173	protein-trafficking protein SEC22-like	Gene3D	G3DSA:1.20.5.110	-	93	196	2.9e-09	T	26-11-2023	-	-
VNE69_01174	meiosis protein MEI2 (MEI2)	Gene3D	G3DSA:3.30.70.330	-	199	289	3.3e-07	T	26-11-2023	IPR012677	Nucleotide-binding alpha-beta plait domain superfamily
VNE69_01174	meiosis protein MEI2 (MEI2)	SUPERFAMILY	SSF54928	RNA-binding domain, RBD	208	289	1.75e-14	T	26-11-2023	IPR035979	RNA-binding domain superfamily
VNE69_01174	meiosis protein MEI2 (MEI2)	CDD	cd12532	RRM3_MEI2_fungi	204	291	6.96368e-50	T	26-11-2023	IPR034862	Fungal Mei2-like, RNA recognition motif 3
VNE69_01174	meiosis protein MEI2 (MEI2)	ProSiteProfiles	PS50102	Eukaryotic RNA Recognition Motif (RRM) profile.	205	289	9.33686	T	26-11-2023	IPR000504	RNA recognition motif domain
VNE69_01174	meiosis protein MEI2 (MEI2)	PANTHER	PTHR23189	RNA RECOGNITION MOTIF-CONTAINING	181	318	5.1e-19	T	26-11-2023	-	-
VNE69_01174	meiosis protein MEI2 (MEI2)	Pfam	PF04059	RNA recognition motif 2	204	300	8.7e-36	T	26-11-2023	IPR007201	Mei2-like, C-terminal RNA recognition motif
VNE69_01175	mRNA-decapping enzyme	Pfam	PF06058	Dcp1-like decapping family	8	111	2.5e-12	T	26-11-2023	IPR010334	mRNA-decapping enzyme subunit 1
VNE69_01175	mRNA-decapping enzyme	SUPERFAMILY	SSF50729	PH domain-like	9	111	6.15e-12	T	26-11-2023	-	-
VNE69_01175	mRNA-decapping enzyme	Gene3D	G3DSA:2.30.29.30	-	3	114	2.4e-16	T	26-11-2023	IPR011993	PH-like domain superfamily
VNE69_01176	cyclin-dependent kinase	SUPERFAMILY	SSF56112	Protein kinase-like (PK-like)	19	386	3.64e-70	T	26-11-2023	IPR011009	Protein kinase-like domain superfamily
VNE69_01176	cyclin-dependent kinase	SMART	SM00220	serkin_6	20	380	3.5e-65	T	26-11-2023	IPR000719	Protein kinase domain
VNE69_01176	cyclin-dependent kinase	Gene3D	G3DSA:1.10.510.10	Transferase(Phosphotransferase) domain 1	188	395	1.5e-55	T	26-11-2023	-	-
VNE69_01176	cyclin-dependent kinase	Pfam	PF00069	Protein kinase domain	130	380	3.6e-49	T	26-11-2023	IPR000719	Protein kinase domain
VNE69_01176	cyclin-dependent kinase	Gene3D	G3DSA:3.30.200.20	Phosphorylase Kinase; domain 1	1	68	3.6e-05	T	26-11-2023	-	-
VNE69_01176	cyclin-dependent kinase	PANTHER	PTHR24056	CELL DIVISION PROTEIN KINASE	20	380	6.5e-64	T	26-11-2023	-	-
VNE69_01176	cyclin-dependent kinase	Coils	Coil	Coil	89	109	-	T	26-11-2023	-	-
VNE69_01176	cyclin-dependent kinase	ProSiteProfiles	PS50011	Protein kinase domain profile.	20	380	38.1102	T	26-11-2023	IPR000719	Protein kinase domain
VNE69_01176	cyclin-dependent kinase	ProSitePatterns	PS00108	Serine/Threonine protein kinases active-site signature.	223	235	-	T	26-11-2023	IPR008271	Serine/threonine-protein kinase, active site
VNE69_01176	cyclin-dependent kinase	Gene3D	G3DSA:3.30.200.20	Phosphorylase Kinase; domain 1	126	187	7.3e-13	T	26-11-2023	-	-
VNE69_01176	cyclin-dependent kinase	FunFam	G3DSA:1.10.510.10:FF:000624	Mitogen-activated protein kinase	186	394	1.2e-36	T	26-11-2023	-	-
VNE69_01178	H/ACA ribonucleoprotein complex subunit NHP2	Gene3D	G3DSA:3.30.1330.30	-	1	103	1e-24	T	26-11-2023	IPR029064	Ribosomal protein eL30-like superfamily
VNE69_01178	H/ACA ribonucleoprotein complex subunit NHP2	PRINTS	PR00881	Ribosomal protein L7A/RS6 family signature	62	72	6e-08	T	26-11-2023	IPR018492	Ribosomal protein eL8/Nhp2 family
VNE69_01178	H/ACA ribonucleoprotein complex subunit NHP2	PRINTS	PR00881	Ribosomal protein L7A/RS6 family signature	72	86	6e-08	T	26-11-2023	IPR018492	Ribosomal protein eL8/Nhp2 family
VNE69_01178	H/ACA ribonucleoprotein complex subunit NHP2	PRINTS	PR00881	Ribosomal protein L7A/RS6 family signature	27	41	6e-08	T	26-11-2023	IPR018492	Ribosomal protein eL8/Nhp2 family
VNE69_01178	H/ACA ribonucleoprotein complex subunit NHP2	PRINTS	PR00881	Ribosomal protein L7A/RS6 family signature	46	59	6e-08	T	26-11-2023	IPR018492	Ribosomal protein eL8/Nhp2 family
VNE69_01178	H/ACA ribonucleoprotein complex subunit NHP2	SUPERFAMILY	SSF55315	L30e-like	2	101	5.62e-19	T	26-11-2023	IPR029064	Ribosomal protein eL30-like superfamily
VNE69_01178	H/ACA ribonucleoprotein complex subunit NHP2	Pfam	PF01248	Ribosomal protein L7Ae/L30e/S12e/Gadd45 family	23	84	1.2e-10	T	26-11-2023	IPR004038	Ribosomal protein eL8/eL30/eS12/Gadd45
VNE69_01180	eukaryotic translation initiation factor 2 subunit	Pfam	PF07541	Eukaryotic translation initiation factor 2 alpha subunit	126	229	3.3e-17	T	26-11-2023	IPR011488	Translation initiation factor 2, alpha subunit
VNE69_01180	eukaryotic translation initiation factor 2 subunit	ProSiteProfiles	PS50126	S1 domain profile.	17	88	17.4788	T	26-11-2023	IPR003029	S1 domain
VNE69_01180	eukaryotic translation initiation factor 2 subunit	SMART	SM00316	S1_6	15	88	5.8e-10	T	26-11-2023	IPR003029	S1 domain
VNE69_01180	eukaryotic translation initiation factor 2 subunit	Gene3D	G3DSA:3.30.70.1130	EIF_2_alpha	177	285	9.3e-21	T	26-11-2023	IPR024055	Translation initiation factor 2, alpha subunit, C-terminal
VNE69_01180	eukaryotic translation initiation factor 2 subunit	FunFam	G3DSA:2.40.50.140:FF:000015	Eukaryotic translation initiation factor 2 subunit alpha	3	90	1.2e-27	T	26-11-2023	-	-
VNE69_01180	eukaryotic translation initiation factor 2 subunit	SUPERFAMILY	SSF50249	Nucleic acid-binding proteins	12	90	1.22e-14	T	26-11-2023	IPR012340	Nucleic acid-binding, OB-fold
VNE69_01180	eukaryotic translation initiation factor 2 subunit	Gene3D	G3DSA:1.10.150.190	Translation initiation factor 2; subunit 1; domain 2	90	176	1.2e-10	T	26-11-2023	IPR024054	Translation initiation factor 2, alpha subunit, middle domain superfamily
VNE69_01180	eukaryotic translation initiation factor 2 subunit	CDD	cd04452	S1_IF2_alpha	14	89	1.72819e-27	T	26-11-2023	IPR044126	IF2a, S1-like domain
VNE69_01180	eukaryotic translation initiation factor 2 subunit	Pfam	PF00575	S1 RNA binding domain	15	87	3.7e-05	T	26-11-2023	IPR003029	S1 domain
VNE69_01180	eukaryotic translation initiation factor 2 subunit	SUPERFAMILY	SSF116742	eIF2alpha middle domain-like	90	171	3.01e-14	T	26-11-2023	IPR024054	Translation initiation factor 2, alpha subunit, middle domain superfamily
VNE69_01180	eukaryotic translation initiation factor 2 subunit	SUPERFAMILY	SSF110993	eIF-2-alpha, C-terminal domain	177	282	2.35e-22	T	26-11-2023	IPR024055	Translation initiation factor 2, alpha subunit, C-terminal
VNE69_01180	eukaryotic translation initiation factor 2 subunit	PANTHER	PTHR10602	EUKARYOTIC TRANSLATION INITIATION FACTOR 2 SUBUNIT 1	2	280	1.4e-59	T	26-11-2023	IPR011488	Translation initiation factor 2, alpha subunit
VNE69_01180	eukaryotic translation initiation factor 2 subunit	Gene3D	G3DSA:2.40.50.140	-	2	89	9.5e-29	T	26-11-2023	IPR012340	Nucleic acid-binding, OB-fold
VNE69_01181	U3 small nucleolar RNA-associated protein 14 (UTP14)	PANTHER	PTHR14150	U3 SMALL NUCLEOLAR RNA-ASSOCIATED PROTEIN 14	134	310	1.5e-31	T	26-11-2023	IPR006709	Small-subunit processome, Utp14
VNE69_01181	U3 small nucleolar RNA-associated protein 14 (UTP14)	Coils	Coil	Coil	169	193	-	T	26-11-2023	-	-
VNE69_01181	U3 small nucleolar RNA-associated protein 14 (UTP14)	Pfam	PF04615	Utp14 protein	138	309	1.5e-29	T	26-11-2023	-	-
VNE69_01182	splicing factor 3B subunit 1	PANTHER	PTHR12097	SPLICING FACTOR 3B, SUBUNIT 1-RELATED	496	827	9.3e-33	T	26-11-2023	IPR038737	Splicing factor 3B subunit 1-like
VNE69_01182	splicing factor 3B subunit 1	Gene3D	G3DSA:1.25.10.10	-	383	833	1e-05	T	26-11-2023	IPR011989	Armadillo-like helical
VNE69_01182	splicing factor 3B subunit 1	SUPERFAMILY	SSF48371	ARM repeat	383	842	3.22e-14	T	26-11-2023	IPR016024	Armadillo-type fold
VNE69_01184	hypothetical protein	Coils	Coil	Coil	85	105	-	T	26-11-2023	-	-
VNE69_01185	cleavage and polyadenylation specificity factor subunit 1 (CFT1)	Coils	Coil	Coil	343	370	-	T	26-11-2023	-	-
VNE69_01185	cleavage and polyadenylation specificity factor subunit 1 (CFT1)	Gene3D	G3DSA:2.130.10.10	-	715	1050	1.1e-39	T	26-11-2023	IPR015943	WD40/YVTN repeat-like-containing domain superfamily
VNE69_01185	cleavage and polyadenylation specificity factor subunit 1 (CFT1)	Gene3D	G3DSA:2.130.10.10	-	15	349	1.9e-20	T	26-11-2023	IPR015943	WD40/YVTN repeat-like-containing domain superfamily
VNE69_01185	cleavage and polyadenylation specificity factor subunit 1 (CFT1)	Pfam	PF03178	CPSF A subunit region	796	1101	1.5e-37	T	26-11-2023	IPR004871	Cleavage/polyadenylation specificity factor, A subunit, C-terminal
VNE69_01185	cleavage and polyadenylation specificity factor subunit 1 (CFT1)	PANTHER	PTHR10644	DNA REPAIR/RNA PROCESSING CPSF FAMILY	15	432	1.6e-48	T	26-11-2023	-	-
VNE69_01186	choline/ethanolaminephosphotransferase	Gene3D	G3DSA:1.20.120.1760	-	27	221	4.8e-20	T	26-11-2023	IPR043130	CDP-alcohol phosphatidyltransferase, transmembrane domain
VNE69_01186	choline/ethanolaminephosphotransferase	Pfam	PF01066	CDP-alcohol phosphatidyltransferase	51	165	2.7e-08	T	26-11-2023	IPR000462	CDP-alcohol phosphatidyltransferase
VNE69_01186	choline/ethanolaminephosphotransferase	ProSitePatterns	PS00379	CDP-alcohol phosphatidyltransferases signature.	102	124	-	T	26-11-2023	IPR048254	CDP-alcohol phosphatidyltransferase, conserved site
VNE69_01186	choline/ethanolaminephosphotransferase	PIRSF	PIRSF015665	CHOPT	6	380	1e-58	T	26-11-2023	IPR014472	Choline/ethanolamine phosphotransferase
VNE69_01186	choline/ethanolaminephosphotransferase	PANTHER	PTHR10414	ETHANOLAMINEPHOSPHOTRANSFERASE	9	377	1.4e-48	T	26-11-2023	IPR014472	Choline/ethanolamine phosphotransferase
VNE69_01187	asparagine-tRNA ligase (NARS1)	Gene3D	G3DSA:3.30.930.10	Bira Bifunctional Protein; Domain 2	114	447	2.9e-93	T	26-11-2023	IPR045864	Class II Aminoacyl-tRNA synthetase/Biotinyl protein ligase (BPL) and lipoyl protein ligase (LPL)
VNE69_01187	asparagine-tRNA ligase (NARS1)	PANTHER	PTHR22594	ASPARTYL/LYSYL-TRNA SYNTHETASE	15	446	1.8e-100	T	26-11-2023	-	-
VNE69_01187	asparagine-tRNA ligase (NARS1)	Pfam	PF00152	tRNA synthetases class II (D, K and N)	122	441	2.8e-72	T	26-11-2023	IPR004364	Aminoacyl-tRNA synthetase, class II (D/K/N)
VNE69_01187	asparagine-tRNA ligase (NARS1)	SUPERFAMILY	SSF50249	Nucleic acid-binding proteins	23	109	9.3e-09	T	26-11-2023	IPR012340	Nucleic acid-binding, OB-fold
VNE69_01187	asparagine-tRNA ligase (NARS1)	PRINTS	PR01042	Aspartyl-tRNA synthetase signature	207	220	3.8e-13	T	26-11-2023	IPR002312	Aspartyl/Asparaginyl-tRNA synthetase, class IIb
VNE69_01187	asparagine-tRNA ligase (NARS1)	PRINTS	PR01042	Aspartyl-tRNA synthetase signature	362	378	3.8e-13	T	26-11-2023	IPR002312	Aspartyl/Asparaginyl-tRNA synthetase, class IIb
VNE69_01187	asparagine-tRNA ligase (NARS1)	PRINTS	PR01042	Aspartyl-tRNA synthetase signature	402	416	3.8e-13	T	26-11-2023	IPR002312	Aspartyl/Asparaginyl-tRNA synthetase, class IIb
VNE69_01187	asparagine-tRNA ligase (NARS1)	PRINTS	PR01042	Aspartyl-tRNA synthetase signature	191	203	3.8e-13	T	26-11-2023	IPR002312	Aspartyl/Asparaginyl-tRNA synthetase, class IIb
VNE69_01187	asparagine-tRNA ligase (NARS1)	ProSiteProfiles	PS50862	Aminoacyl-transfer RNA synthetases class-II family profile.	144	439	19.8306	T	26-11-2023	IPR006195	Aminoacyl-tRNA synthetase, class II
VNE69_01187	asparagine-tRNA ligase (NARS1)	SUPERFAMILY	SSF55681	Class II aaRS and biotin synthetases	121	441	2.19e-74	T	26-11-2023	IPR045864	Class II Aminoacyl-tRNA synthetase/Biotinyl protein ligase (BPL) and lipoyl protein ligase (LPL)
VNE69_01187	asparagine-tRNA ligase (NARS1)	Gene3D	G3DSA:2.40.50.140	-	20	111	1e-11	T	26-11-2023	IPR012340	Nucleic acid-binding, OB-fold
VNE69_01188	zinc finger C3H domain-containing protein	Coils	Coil	Coil	211	231	-	T	26-11-2023	-	-
VNE69_01188	zinc finger C3H domain-containing protein	Coils	Coil	Coil	106	126	-	T	26-11-2023	-	-
VNE69_01190	hypothetical protein	Coils	Coil	Coil	303	323	-	T	26-11-2023	-	-
VNE69_01192	uncharacterized protein	PANTHER	PTHR12388	MITOCHONDRIA ASSOCIATED GRANULOCYTE MACROPHAGE CSF SIGNALING MOLECULE	26	80	4.9e-12	T	26-11-2023	IPR005341	Mitochondrial import inner membrane translocase subunit Tim16
VNE69_01192	uncharacterized protein	Gene3D	G3DSA:1.10.287.110	DnaJ domain	24	81	1.1e-13	T	26-11-2023	IPR036869	Chaperone J-domain superfamily
VNE69_01192	uncharacterized protein	SUPERFAMILY	SSF46565	Chaperone J-domain	28	80	2.79e-05	T	26-11-2023	IPR036869	Chaperone J-domain superfamily
VNE69_01193	U6 snRNA-associated Sm-like protein	SUPERFAMILY	SSF50182	Sm-like ribonucleoproteins	15	76	2.86e-09	T	26-11-2023	IPR010920	LSM domain superfamily
VNE69_01193	U6 snRNA-associated Sm-like protein	Gene3D	G3DSA:2.30.30.100	-	17	78	6e-08	T	26-11-2023	-	-
VNE69_01193	U6 snRNA-associated Sm-like protein	Pfam	PF01423	LSM domain	20	71	0.00011	T	26-11-2023	IPR001163	Sm domain, eukaryotic/archaea-type
VNE69_01194	vesicle-associated membrane protein	Gene3D	G3DSA:2.60.40.10	Immunoglobulins	2	113	7.3e-19	T	26-11-2023	IPR013783	Immunoglobulin-like fold
VNE69_01194	vesicle-associated membrane protein	ProSiteProfiles	PS50202	Major sperm protein (MSP) domain profile.	3	116	17.4444	T	26-11-2023	IPR000535	Major sperm protein (MSP) domain
VNE69_01194	vesicle-associated membrane protein	SUPERFAMILY	SSF49354	PapD-like	4	122	1.46e-21	T	26-11-2023	IPR008962	PapD-like superfamily
VNE69_01194	vesicle-associated membrane protein	PANTHER	PTHR10809	VESICLE-ASSOCIATED MEMBRANE PROTEIN-ASSOCIATED PROTEIN	22	88	1.2e-09	T	26-11-2023	IPR016763	Vesicle-associated membrane-protein-associated protein
VNE69_01194	vesicle-associated membrane protein	Pfam	PF00635	MSP (Major sperm protein) domain	4	94	5.2e-16	T	26-11-2023	IPR000535	Major sperm protein (MSP) domain
VNE69_01195	TRAMP complex RNA-binding subunit	Gene3D	G3DSA:4.10.60.10	-	111	176	3.1e-05	T	26-11-2023	-	-
VNE69_01195	TRAMP complex RNA-binding subunit	ProSiteProfiles	PS50158	Zinc finger CCHC-type profile.	89	102	9.53734	T	26-11-2023	IPR001878	Zinc finger, CCHC-type
VNE69_01195	TRAMP complex RNA-binding subunit	PANTHER	PTHR46543	ZINC FINGER CCHC DOMAIN-CONTAINING PROTEIN 7	70	168	8.3e-10	T	26-11-2023	-	-
VNE69_01195	TRAMP complex RNA-binding subunit	Gene3D	G3DSA:4.10.60.10	-	66	110	9.7e-06	T	26-11-2023	-	-
VNE69_01195	TRAMP complex RNA-binding subunit	SMART	SM00343	c2hcfinal6	88	104	0.03	T	26-11-2023	IPR001878	Zinc finger, CCHC-type
VNE69_01195	TRAMP complex RNA-binding subunit	SMART	SM00343	c2hcfinal6	146	161	5	T	26-11-2023	IPR001878	Zinc finger, CCHC-type
VNE69_01195	TRAMP complex RNA-binding subunit	SMART	SM00343	c2hcfinal6	71	86	10	T	26-11-2023	IPR001878	Zinc finger, CCHC-type
VNE69_01195	TRAMP complex RNA-binding subunit	SMART	SM00343	c2hcfinal6	113	129	5	T	26-11-2023	IPR001878	Zinc finger, CCHC-type
VNE69_01195	TRAMP complex RNA-binding subunit	SUPERFAMILY	SSF57756	Retrovirus zinc finger-like domains	84	129	6.07e-07	T	26-11-2023	IPR036875	Zinc finger, CCHC-type superfamily
VNE69_01196	serine/threonine-protein phosphatase	CDD	cd07414	MPP_PP1_PPKL	6	296	0	T	26-11-2023	-	-
VNE69_01196	serine/threonine-protein phosphatase	FunFam	G3DSA:3.60.21.10:FF:000026	Serine/threonine-protein phosphatase	1	306	4.8e-153	T	26-11-2023	-	-
VNE69_01196	serine/threonine-protein phosphatase	SUPERFAMILY	SSF56300	Metallo-dependent phosphatases	22	297	1.17e-114	T	26-11-2023	IPR029052	Metallo-dependent phosphatase-like
VNE69_01196	serine/threonine-protein phosphatase	Gene3D	G3DSA:3.60.21.10	-	2	303	1.1e-132	T	26-11-2023	IPR029052	Metallo-dependent phosphatase-like
VNE69_01196	serine/threonine-protein phosphatase	PRINTS	PR00114	Serine/threonine phosphatase family signature	260	276	4.4e-95	T	26-11-2023	IPR006186	Serine/threonine-specific protein phosphatase/bis(5-nucleosyl)-tetraphosphatase
VNE69_01196	serine/threonine-protein phosphatase	PRINTS	PR00114	Serine/threonine phosphatase family signature	181	208	4.4e-95	T	26-11-2023	IPR006186	Serine/threonine-specific protein phosphatase/bis(5-nucleosyl)-tetraphosphatase
VNE69_01196	serine/threonine-protein phosphatase	PRINTS	PR00114	Serine/threonine phosphatase family signature	56	83	4.4e-95	T	26-11-2023	IPR006186	Serine/threonine-specific protein phosphatase/bis(5-nucleosyl)-tetraphosphatase
VNE69_01196	serine/threonine-protein phosphatase	PRINTS	PR00114	Serine/threonine phosphatase family signature	85	112	4.4e-95	T	26-11-2023	IPR006186	Serine/threonine-specific protein phosphatase/bis(5-nucleosyl)-tetraphosphatase
VNE69_01196	serine/threonine-protein phosphatase	PRINTS	PR00114	Serine/threonine phosphatase family signature	238	258	4.4e-95	T	26-11-2023	IPR006186	Serine/threonine-specific protein phosphatase/bis(5-nucleosyl)-tetraphosphatase
VNE69_01196	serine/threonine-protein phosphatase	PRINTS	PR00114	Serine/threonine phosphatase family signature	118	142	4.4e-95	T	26-11-2023	IPR006186	Serine/threonine-specific protein phosphatase/bis(5-nucleosyl)-tetraphosphatase
VNE69_01196	serine/threonine-protein phosphatase	PRINTS	PR00114	Serine/threonine phosphatase family signature	152	178	4.4e-95	T	26-11-2023	IPR006186	Serine/threonine-specific protein phosphatase/bis(5-nucleosyl)-tetraphosphatase
VNE69_01196	serine/threonine-protein phosphatase	Pfam	PF16891	Serine-threonine protein phosphatase N-terminal domain	7	54	4.7e-10	T	26-11-2023	IPR031675	Serine-threonine protein phosphatase, N-terminal
VNE69_01196	serine/threonine-protein phosphatase	ProSitePatterns	PS00125	Serine/threonine specific protein phosphatases signature.	119	124	-	T	26-11-2023	IPR006186	Serine/threonine-specific protein phosphatase/bis(5-nucleosyl)-tetraphosphatase
VNE69_01196	serine/threonine-protein phosphatase	PANTHER	PTHR11668	SERINE/THREONINE PROTEIN PHOSPHATASE	8	296	2.3e-139	T	26-11-2023	-	-
VNE69_01196	serine/threonine-protein phosphatase	SMART	SM00156	pp2a_7	28	298	1.5e-164	T	26-11-2023	IPR006186	Serine/threonine-specific protein phosphatase/bis(5-nucleosyl)-tetraphosphatase
VNE69_01196	serine/threonine-protein phosphatase	Pfam	PF00149	Calcineurin-like phosphoesterase	56	249	5.5e-44	T	26-11-2023	IPR004843	Calcineurin-like phosphoesterase domain, ApaH type
VNE69_01197	eukaryotic translation initiation factor 2A (IFA2A)	Coils	Coil	Coil	419	443	-	T	26-11-2023	-	-
VNE69_01197	eukaryotic translation initiation factor 2A (IFA2A)	Pfam	PF08662	Eukaryotic translation initiation factor eIF2A	184	366	6.6e-23	T	26-11-2023	IPR013979	Translation initiation factor, beta propellor-like domain
VNE69_01197	eukaryotic translation initiation factor 2A (IFA2A)	PANTHER	PTHR13227	EUKARYOTIC TRANSLATION INITIATION FACTOR 2A	11	371	4.6e-21	T	26-11-2023	IPR011387	Translation initiation factor 2A
VNE69_01197	eukaryotic translation initiation factor 2A (IFA2A)	SUPERFAMILY	SSF101898	NHL repeat	205	360	3.66e-06	T	26-11-2023	-	-
VNE69_01199	hypothetical protein	Coils	Coil	Coil	93	120	-	T	26-11-2023	-	-
VNE69_01199	hypothetical protein	Coils	Coil	Coil	259	279	-	T	26-11-2023	-	-
VNE69_01200	uncharacterized protein	Coils	Coil	Coil	92	119	-	T	26-11-2023	-	-
VNE69_01201	hypothetical protein	Coils	Coil	Coil	86	106	-	T	26-11-2023	-	-
VNE69_01203	hypothetical protein	Coils	Coil	Coil	97	117	-	T	26-11-2023	-	-
VNE69_01204	phosphoinositide phosphatase SAC1 (SAC1)	Pfam	PF02383	SacI homology domain	33	281	2.3e-45	T	26-11-2023	IPR002013	SAC domain
VNE69_01204	phosphoinositide phosphatase SAC1 (SAC1)	ProSiteProfiles	PS50275	Sac phosphatase domain profile.	87	381	44.8364	T	26-11-2023	IPR002013	SAC domain
VNE69_01204	phosphoinositide phosphatase SAC1 (SAC1)	PANTHER	PTHR45662	PHOSPHATIDYLINOSITIDE PHOSPHATASE SAC1	14	442	3e-86	T	26-11-2023	-	-
VNE69_01205	mannose-1-phosphate guanyltransferase	Gene3D	G3DSA:2.160.10.10	Hexapeptide repeat proteins	243	328	6.3e-15	T	26-11-2023	-	-
VNE69_01205	mannose-1-phosphate guanyltransferase	PANTHER	PTHR22572	SUGAR-1-PHOSPHATE GUANYL TRANSFERASE	9	326	7.2e-96	T	26-11-2023	-	-
VNE69_01205	mannose-1-phosphate guanyltransferase	Pfam	PF00483	Nucleotidyl transferase	10	235	2.8e-47	T	26-11-2023	IPR005835	Nucleotidyl transferase domain
VNE69_01205	mannose-1-phosphate guanyltransferase	CDD	cd06425	M1P_guanylylT_B_like_N	8	237	3.83263e-124	T	26-11-2023	IPR045233	Mannose-1-phosphate guanyltransferase, N-terminal domain
VNE69_01205	mannose-1-phosphate guanyltransferase	SUPERFAMILY	SSF53448	Nucleotide-diphospho-sugar transferases	10	290	1.74e-66	T	26-11-2023	IPR029044	Nucleotide-diphospho-sugar transferases
VNE69_01205	mannose-1-phosphate guanyltransferase	Gene3D	G3DSA:3.90.550.10	Spore Coat Polysaccharide Biosynthesis Protein SpsA; Chain A	8	241	3e-63	T	26-11-2023	IPR029044	Nucleotide-diphospho-sugar transferases
VNE69_01205	mannose-1-phosphate guanyltransferase	Pfam	PF00132	Bacterial transferase hexapeptide (six repeats)	267	301	0.0039	T	26-11-2023	IPR001451	Hexapeptide repeat
VNE69_01205	mannose-1-phosphate guanyltransferase	FunFam	G3DSA:3.90.550.10:FF:000013	mannose-1-phosphate guanyltransferase beta	8	235	1.9e-88	T	26-11-2023	-	-
VNE69_01205	mannose-1-phosphate guanyltransferase	CDD	cd03356	LbH_G1P_AT_C_like	242	312	3.12934e-19	T	26-11-2023	-	-
VNE69_01206	putative signal recognition particle subunit SRP72	PANTHER	PTHR14094	SIGNAL RECOGNITION PARTICLE 72	15	172	8.1e-10	T	26-11-2023	IPR026270	Signal recognition particle, SRP72 subunit
VNE69_01206	putative signal recognition particle subunit SRP72	Pfam	PF17004	Putative TPR-like repeat	10	117	1.1e-37	T	26-11-2023	IPR031545	Signal recognition particle subunit SRP72, TPR-like repeat
VNE69_01206	putative signal recognition particle subunit SRP72	Gene3D	G3DSA:1.25.40.10	Tetratricopeptide repeat domain	8	126	1.9e-15	T	26-11-2023	IPR011990	Tetratricopeptide-like helical domain superfamily
VNE69_01206	putative signal recognition particle subunit SRP72	Coils	Coil	Coil	282	309	-	T	26-11-2023	-	-
VNE69_01207	ATP-dependent RNA helicase	SUPERFAMILY	SSF52540	P-loop containing nucleoside triphosphate hydrolases	122	672	3.83e-85	T	26-11-2023	IPR027417	P-loop containing nucleoside triphosphate hydrolase
VNE69_01207	ATP-dependent RNA helicase	CDD	cd18791	SF2_C_RHA	289	444	7.42904e-61	T	26-11-2023	-	-
VNE69_01207	ATP-dependent RNA helicase	Gene3D	G3DSA:1.20.120.1080	-	480	582	2.8e-19	T	26-11-2023	-	-
VNE69_01207	ATP-dependent RNA helicase	Gene3D	G3DSA:3.40.50.300	-	288	455	1.2e-55	T	26-11-2023	IPR027417	P-loop containing nucleoside triphosphate hydrolase
VNE69_01207	ATP-dependent RNA helicase	Pfam	PF21010	Helicase associated domain (HA2), ratchet-like	526	589	0.07	T	26-11-2023	-	-
VNE69_01207	ATP-dependent RNA helicase	SMART	SM00847	ha2_5	496	590	2.2e-14	T	26-11-2023	IPR007502	Helicase-associated domain
VNE69_01207	ATP-dependent RNA helicase	Gene3D	G3DSA:3.40.50.300	-	85	287	1.4e-69	T	26-11-2023	IPR027417	P-loop containing nucleoside triphosphate hydrolase
VNE69_01207	ATP-dependent RNA helicase	ProSiteProfiles	PS51194	Superfamilies 1 and 2 helicase C-terminal domain profile.	311	476	14.0144	T	26-11-2023	IPR001650	Helicase, C-terminal
VNE69_01207	ATP-dependent RNA helicase	Pfam	PF07717	Oligonucleotide/oligosaccharide-binding (OB)-fold	644	714	1.2e-08	T	26-11-2023	IPR011709	DEAD-box helicase, OB fold
VNE69_01207	ATP-dependent RNA helicase	Pfam	PF04408	Helicase associated domain (HA2), winged-helix	497	525	0.014	T	26-11-2023	IPR048333	Helicase associated domain (HA2), winged-helix domain
VNE69_01207	ATP-dependent RNA helicase	Pfam	PF00271	Helicase conserved C-terminal domain	309	435	3.1e-08	T	26-11-2023	IPR001650	Helicase, C-terminal
VNE69_01207	ATP-dependent RNA helicase	SMART	SM00487	ultradead3	115	299	1.1e-26	T	26-11-2023	IPR014001	Helicase superfamily 1/2, ATP-binding domain
VNE69_01207	ATP-dependent RNA helicase	PANTHER	PTHR18934	ATP-DEPENDENT RNA HELICASE	93	712	3.1e-167	T	26-11-2023	-	-
VNE69_01207	ATP-dependent RNA helicase	ProSiteProfiles	PS51192	Superfamilies 1 and 2 helicase ATP-binding type-1 domain profile.	127	286	20.6066	T	26-11-2023	IPR014001	Helicase superfamily 1/2, ATP-binding domain
VNE69_01207	ATP-dependent RNA helicase	SMART	SM00490	helicmild6	339	436	1e-12	T	26-11-2023	IPR001650	Helicase, C-terminal
VNE69_01207	ATP-dependent RNA helicase	Pfam	PF00270	DEAD/DEAH box helicase	126	271	5.4e-08	T	26-11-2023	IPR011545	DEAD/DEAH box helicase domain
VNE69_01207	ATP-dependent RNA helicase	CDD	cd17917	DEXHc_RHA-like	133	284	2.01402e-74	T	26-11-2023	-	-
VNE69_01208	cell division control protein 73 (CDC83)	Gene3D	G3DSA:3.40.50.11990	-	127	276	1.2e-16	T	26-11-2023	IPR038103	Cell division control protein 73, C-terminal domain superfamily
VNE69_01208	cell division control protein 73 (CDC83)	Pfam	PF05179	RNA pol II accessory factor, Cdc73 family, C-terminal	137	269	2.4e-09	T	26-11-2023	IPR031336	Cell division control protein 73, C-terminal
VNE69_01208	cell division control protein 73 (CDC83)	PANTHER	PTHR12466	CDC73 DOMAIN PROTEIN	7	93	3.5e-16	T	26-11-2023	IPR007852	Cdc73/Parafibromin
VNE69_01209	RNA-binding protein PNO1 (PNO1)	Gene3D	G3DSA:3.30.1370.10	K Homology domain, type 1	99	208	8.3e-20	T	26-11-2023	IPR036612	K Homology domain, type 1 superfamily
VNE69_01209	RNA-binding protein PNO1 (PNO1)	PANTHER	PTHR12826	RIBONUCLEASE Y	15	193	6.1e-51	T	26-11-2023	-	-
VNE69_01209	RNA-binding protein PNO1 (PNO1)	SUPERFAMILY	SSF54791	Eukaryotic type KH-domain (KH-domain type I)	100	192	3.3e-12	T	26-11-2023	IPR036612	K Homology domain, type 1 superfamily
VNE69_01210	proteasome subunit RPN11 (RPN11)	FunFam	G3DSA:3.40.140.10:FF:000026	26S proteasome non-ATPase regulatory subunit 14	6	224	2.5e-115	T	26-11-2023	-	-
VNE69_01210	proteasome subunit RPN11 (RPN11)	CDD	cd08069	MPN_RPN11_CSN5	11	269	6.06745e-129	T	26-11-2023	-	-
VNE69_01210	proteasome subunit RPN11 (RPN11)	ProSiteProfiles	PS50249	MPN domain profile.	21	156	38.6661	T	26-11-2023	IPR037518	MPN domain
VNE69_01210	proteasome subunit RPN11 (RPN11)	PANTHER	PTHR10410	EUKARYOTIC TRANSLATION INITIATION FACTOR 3 -RELATED	8	276	5.1e-77	T	26-11-2023	-	-
VNE69_01210	proteasome subunit RPN11 (RPN11)	Gene3D	G3DSA:3.40.140.10	Cytidine Deaminase, domain 2	3	225	6.7e-72	T	26-11-2023	-	-
VNE69_01210	proteasome subunit RPN11 (RPN11)	SMART	SM00232	pad1_6	20	155	2.1e-42	T	26-11-2023	IPR000555	JAB1/MPN/MOV34 metalloenzyme domain
VNE69_01210	proteasome subunit RPN11 (RPN11)	SUPERFAMILY	SSF102712	JAB1/MPN domain	21	155	1.44e-19	T	26-11-2023	-	-
VNE69_01210	proteasome subunit RPN11 (RPN11)	Coils	Coil	Coil	228	248	-	T	26-11-2023	-	-
VNE69_01210	proteasome subunit RPN11 (RPN11)	Pfam	PF01398	JAB1/Mov34/MPN/PAD-1 ubiquitin protease	17	127	3.3e-30	T	26-11-2023	IPR000555	JAB1/MPN/MOV34 metalloenzyme domain
VNE69_01211	CCR4-not complex 3'-5'-exoribonuclease subunit CCR4 (CCR4)	Gene3D	G3DSA:3.60.10.10	Endonuclease/exonuclease/phosphatase	145	472	4.4e-83	T	26-11-2023	IPR036691	Endonuclease/exonuclease/phosphatase superfamily
VNE69_01211	CCR4-not complex 3'-5'-exoribonuclease subunit CCR4 (CCR4)	ProSiteProfiles	PS51450	Leucine-rich repeat profile.	68	89	7.36542	T	26-11-2023	IPR001611	Leucine-rich repeat
VNE69_01211	CCR4-not complex 3'-5'-exoribonuclease subunit CCR4 (CCR4)	SMART	SM00369	LRR_typ_2	43	66	0.22	T	26-11-2023	IPR003591	Leucine-rich repeat, typical subtype
VNE69_01211	CCR4-not complex 3'-5'-exoribonuclease subunit CCR4 (CCR4)	SMART	SM00369	LRR_typ_2	89	112	10	T	26-11-2023	IPR003591	Leucine-rich repeat, typical subtype
VNE69_01211	CCR4-not complex 3'-5'-exoribonuclease subunit CCR4 (CCR4)	SMART	SM00369	LRR_typ_2	67	88	72	T	26-11-2023	IPR003591	Leucine-rich repeat, typical subtype
VNE69_01211	CCR4-not complex 3'-5'-exoribonuclease subunit CCR4 (CCR4)	ProSiteProfiles	PS51450	Leucine-rich repeat profile.	91	112	7.83517	T	26-11-2023	IPR001611	Leucine-rich repeat
VNE69_01211	CCR4-not complex 3'-5'-exoribonuclease subunit CCR4 (CCR4)	SUPERFAMILY	SSF56219	DNase I-like	168	470	2.75e-35	T	26-11-2023	IPR036691	Endonuclease/exonuclease/phosphatase superfamily
VNE69_01211	CCR4-not complex 3'-5'-exoribonuclease subunit CCR4 (CCR4)	ProSiteProfiles	PS51450	Leucine-rich repeat profile.	45	66	7.41933	T	26-11-2023	IPR001611	Leucine-rich repeat
VNE69_01211	CCR4-not complex 3'-5'-exoribonuclease subunit CCR4 (CCR4)	Pfam	PF03372	Endonuclease/Exonuclease/phosphatase family	174	460	5.6e-16	T	26-11-2023	IPR005135	Endonuclease/exonuclease/phosphatase
VNE69_01211	CCR4-not complex 3'-5'-exoribonuclease subunit CCR4 (CCR4)	SUPERFAMILY	SSF52075	Outer arm dynein light chain 1	17	158	1.24e-22	T	26-11-2023	-	-
VNE69_01211	CCR4-not complex 3'-5'-exoribonuclease subunit CCR4 (CCR4)	PANTHER	PTHR12121	CARBON CATABOLITE REPRESSOR PROTEIN 4	47	467	2e-72	T	26-11-2023	-	-
VNE69_01211	CCR4-not complex 3'-5'-exoribonuclease subunit CCR4 (CCR4)	Gene3D	G3DSA:3.80.10.10	Ribonuclease Inhibitor	1	144	2e-27	T	26-11-2023	IPR032675	Leucine-rich repeat domain superfamily
VNE69_01211	CCR4-not complex 3'-5'-exoribonuclease subunit CCR4 (CCR4)	Pfam	PF13855	Leucine rich repeat	46	102	1.5e-06	T	26-11-2023	IPR001611	Leucine-rich repeat
VNE69_01213	protein transport protein SEC23	Pfam	PF08033	Sec23/Sec24 beta-sandwich domain	130	212	1.2e-12	T	26-11-2023	IPR012990	Sec23/Sec24 beta-sandwich
VNE69_01213	protein transport protein SEC23	Gene3D	G3DSA:1.20.120.730	Sec23/Sec24 helical domain	221	451	1.6e-70	T	26-11-2023	-	-
VNE69_01213	protein transport protein SEC23	SUPERFAMILY	SSF81811	Helical domain of Sec23/24	224	325	1.7e-24	T	26-11-2023	IPR036175	Sec23/Sec24 helical domain superfamily
VNE69_01213	protein transport protein SEC23	Gene3D	G3DSA:2.60.40.1670	-	130	210	1.4e-49	T	26-11-2023	-	-
VNE69_01213	protein transport protein SEC23	SUPERFAMILY	SSF82754	C-terminal, gelsolin-like domain of Sec23/24	326	453	4.97e-35	T	26-11-2023	IPR036180	Gelsolin-like domain superfamily
VNE69_01213	protein transport protein SEC23	Gene3D	G3DSA:3.40.50.410	von Willebrand factor, type A domain	2	129	1.4e-49	T	26-11-2023	IPR036465	von Willebrand factor A-like domain superfamily
VNE69_01213	protein transport protein SEC23	Pfam	PF04815	Sec23/Sec24 helical domain	224	321	1e-12	T	26-11-2023	IPR006900	Sec23/Sec24, helical domain
VNE69_01213	protein transport protein SEC23	Pfam	PF04811	Sec23/Sec24 trunk domain	2	115	1.5e-10	T	26-11-2023	IPR006896	Sec23/Sec24, trunk domain
VNE69_01213	protein transport protein SEC23	Gene3D	G3DSA:3.40.20.10	Severin	325	428	1.6e-70	T	26-11-2023	IPR029006	ADF-H/Gelsolin-like domain superfamily
VNE69_01213	protein transport protein SEC23	PANTHER	PTHR11141	PROTEIN TRANSPORT PROTEIN SEC23	2	454	5.3e-104	T	26-11-2023	IPR037364	Protein transport protein Sec23
VNE69_01213	protein transport protein SEC23	SUPERFAMILY	SSF81995	beta-sandwich domain of Sec23/24	133	215	3.27e-14	T	26-11-2023	-	-
VNE69_01213	protein transport protein SEC23	SUPERFAMILY	SSF53300	vWA-like	2	121	2.22e-20	T	26-11-2023	IPR036465	von Willebrand factor A-like domain superfamily
VNE69_01214	protein transport protein SEC23	Gene3D	G3DSA:2.30.30.380	-	47	78	5.5e-20	T	26-11-2023	-	-
VNE69_01214	protein transport protein SEC23	Pfam	PF04810	Sec23/Sec24 zinc finger	50	78	0.007	T	26-11-2023	IPR006895	Zinc finger, Sec23/Sec24-type
VNE69_01214	protein transport protein SEC23	SUPERFAMILY	SSF81995	beta-sandwich domain of Sec23/24	5	60	4.45e-12	T	26-11-2023	-	-
VNE69_01214	protein transport protein SEC23	Gene3D	G3DSA:2.60.40.1670	-	8	46	5.5e-20	T	26-11-2023	-	-
VNE69_01214	protein transport protein SEC23	PANTHER	PTHR11141	PROTEIN TRANSPORT PROTEIN SEC23	6	78	1.1e-11	T	26-11-2023	IPR037364	Protein transport protein Sec23
VNE69_01215	DNA replication licensing factor MCM8	ProSiteProfiles	PS50051	MCM family domain profile.	281	484	59.3925	T	26-11-2023	IPR001208	MCM domain
VNE69_01215	DNA replication licensing factor MCM8	Pfam	PF17207	MCM OB domain	105	231	1.2e-10	T	26-11-2023	IPR033762	MCM OB domain
VNE69_01215	DNA replication licensing factor MCM8	Gene3D	G3DSA:3.40.50.300	-	262	626	1.6e-100	T	26-11-2023	IPR027417	P-loop containing nucleoside triphosphate hydrolase
VNE69_01215	DNA replication licensing factor MCM8	PRINTS	PR01657	Mini-chromosome maintenance (MCM) protein family signature	458	466	1.5e-26	T	26-11-2023	IPR001208	MCM domain
VNE69_01215	DNA replication licensing factor MCM8	PRINTS	PR01657	Mini-chromosome maintenance (MCM) protein family signature	407	420	1.5e-26	T	26-11-2023	IPR001208	MCM domain
VNE69_01215	DNA replication licensing factor MCM8	PRINTS	PR01657	Mini-chromosome maintenance (MCM) protein family signature	321	336	1.5e-26	T	26-11-2023	IPR001208	MCM domain
VNE69_01215	DNA replication licensing factor MCM8	PRINTS	PR01657	Mini-chromosome maintenance (MCM) protein family signature	381	395	1.5e-26	T	26-11-2023	IPR001208	MCM domain
VNE69_01215	DNA replication licensing factor MCM8	PRINTS	PR01657	Mini-chromosome maintenance (MCM) protein family signature	431	443	1.5e-26	T	26-11-2023	IPR001208	MCM domain
VNE69_01215	DNA replication licensing factor MCM8	Gene3D	G3DSA:2.20.28.10	-	131	182	6.5e-20	T	26-11-2023	-	-
VNE69_01215	DNA replication licensing factor MCM8	Gene3D	G3DSA:2.40.50.140	-	106	232	6.5e-20	T	26-11-2023	IPR012340	Nucleic acid-binding, OB-fold
VNE69_01215	DNA replication licensing factor MCM8	Pfam	PF17855	MCM AAA-lid domain	528	604	2.5e-16	T	26-11-2023	IPR041562	MCM, AAA-lid domain
VNE69_01215	DNA replication licensing factor MCM8	SMART	SM00350	mcm	100	606	1.8e-62	T	26-11-2023	IPR031327	Mini-chromosome maintenance protein
VNE69_01215	DNA replication licensing factor MCM8	FunFam	G3DSA:2.20.28.10:FF:000003	DNA helicase	132	176	1.4e-05	T	26-11-2023	-	-
VNE69_01215	DNA replication licensing factor MCM8	SUPERFAMILY	SSF50249	Nucleic acid-binding proteins	52	232	3.43e-21	T	26-11-2023	IPR012340	Nucleic acid-binding, OB-fold
VNE69_01215	DNA replication licensing factor MCM8	PANTHER	PTHR11630	DNA REPLICATION LICENSING FACTOR MCM FAMILY MEMBER	34	670	7.2e-138	T	26-11-2023	IPR031327	Mini-chromosome maintenance protein
VNE69_01215	DNA replication licensing factor MCM8	CDD	cd22247	MCM8_WHD	621	679	6.42115e-10	T	26-11-2023	-	-
VNE69_01215	DNA replication licensing factor MCM8	SUPERFAMILY	SSF52540	P-loop containing nucleoside triphosphate hydrolases	291	602	5.33e-30	T	26-11-2023	IPR027417	P-loop containing nucleoside triphosphate hydrolase
VNE69_01215	DNA replication licensing factor MCM8	Pfam	PF00493	MCM P-loop domain	271	487	1.9e-74	T	26-11-2023	IPR001208	MCM domain
VNE69_01216	ribosome biogenesis protein NSA2	Pfam	PF01201	Ribosomal protein S8e	36	257	1.5e-31	T	26-11-2023	IPR022309	Ribosomal protein eS8/ribosomal biogenesis NSA2
VNE69_01216	ribosome biogenesis protein NSA2	Gene3D	G3DSA:2.40.10.310	-	175	258	5.5e-20	T	26-11-2023	-	-
VNE69_01216	ribosome biogenesis protein NSA2	FunFam	G3DSA:2.40.10.310:FF:000001	NSA2, ribosome biogenesis homolog	175	258	3.9e-43	T	26-11-2023	-	-
VNE69_01216	ribosome biogenesis protein NSA2	Coils	Coil	Coil	90	110	-	T	26-11-2023	-	-
VNE69_01216	ribosome biogenesis protein NSA2	PANTHER	PTHR12642	RIBOSOME BIOGENESIS PROTEIN NSA2 HOMOLOG	1	258	1.9e-107	T	26-11-2023	IPR039411	Ribosomal biogenesis NSA2 family
VNE69_01217	DNA repair RAD51-like protein 3	Gene3D	G3DSA:3.40.50.300	-	92	334	3.8e-83	T	26-11-2023	IPR027417	P-loop containing nucleoside triphosphate hydrolase
VNE69_01217	DNA repair RAD51-like protein 3	SMART	SM00382	AAA_5	113	301	2.8e-08	T	26-11-2023	IPR003593	AAA+ ATPase domain
VNE69_01217	DNA repair RAD51-like protein 3	PIRSF	PIRSF005856	Rad51	7	334	2.7e-131	T	26-11-2023	IPR016467	DNA recombination and repair protein, RecA-like
VNE69_01217	DNA repair RAD51-like protein 3	FunFam	G3DSA:3.40.50.300:FF:000092	DNA repair protein Rad51 homolog	91	334	3.7e-125	T	26-11-2023	-	-
VNE69_01217	DNA repair RAD51-like protein 3	CDD	cd19513	Rad51	96	331	1.20264e-174	T	26-11-2023	-	-
VNE69_01217	DNA repair RAD51-like protein 3	ProSiteProfiles	PS50163	RecA family profile 2.	271	334	17.9746	T	26-11-2023	IPR020587	DNA recombination and repair protein RecA, monomer-monomer interface
VNE69_01217	DNA repair RAD51-like protein 3	Pfam	PF14520	Helix-hairpin-helix domain	26	74	1.5e-05	T	26-11-2023	-	-
VNE69_01217	DNA repair RAD51-like protein 3	FunFam	G3DSA:1.10.150.20:FF:000008	DNA repair protein RAD51 homolog	15	87	2.8e-29	T	26-11-2023	-	-
VNE69_01217	DNA repair RAD51-like protein 3	SUPERFAMILY	SSF47794	Rad51 N-terminal domain-like	12	79	1.73e-15	T	26-11-2023	IPR010995	DNA repair Rad51/transcription factor NusA, alpha-helical
VNE69_01217	DNA repair RAD51-like protein 3	Pfam	PF08423	Rad51	89	332	2.6e-122	T	26-11-2023	IPR013632	DNA recombination and repair protein Rad51-like, C-terminal
VNE69_01217	DNA repair RAD51-like protein 3	NCBIfam	TIGR02239	DNA repair protein RAD51	20	334	6e-167	T	26-11-2023	IPR011941	DNA recombination/repair protein Rad51
VNE69_01217	DNA repair RAD51-like protein 3	SUPERFAMILY	SSF52540	P-loop containing nucleoside triphosphate hydrolases	95	331	8.11e-58	T	26-11-2023	IPR027417	P-loop containing nucleoside triphosphate hydrolase
VNE69_01217	DNA repair RAD51-like protein 3	PANTHER	PTHR22942	RECA/RAD51/RADA DNA STRAND-PAIRING FAMILY MEMBER	11	333	7.4e-141	T	26-11-2023	-	-
VNE69_01217	DNA repair RAD51-like protein 3	ProSiteProfiles	PS50162	RecA family profile 1.	92	263	48.6457	T	26-11-2023	IPR020588	DNA recombination and repair protein RecA-like, ATP-binding domain
VNE69_01217	DNA repair RAD51-like protein 3	Gene3D	G3DSA:1.10.150.20	-	16	87	7.6e-26	T	26-11-2023	-	-
VNE69_01218	CDP-diacylglycerol--glycerol-3-phosphate 3-phosphatidyltransferase	SMART	SM00155	pld_4	114	140	0.65	T	26-11-2023	IPR001736	Phospholipase D/Transphosphatidylase
VNE69_01218	CDP-diacylglycerol--glycerol-3-phosphate 3-phosphatidyltransferase	SMART	SM00155	pld_4	272	302	26	T	26-11-2023	IPR001736	Phospholipase D/Transphosphatidylase
VNE69_01218	CDP-diacylglycerol--glycerol-3-phosphate 3-phosphatidyltransferase	Gene3D	G3DSA:3.30.870.10	Endonuclease Chain A	148	353	2.8e-28	T	26-11-2023	-	-
VNE69_01218	CDP-diacylglycerol--glycerol-3-phosphate 3-phosphatidyltransferase	ProSiteProfiles	PS50035	Phospholipase D phosphodiesterase active site profile.	114	140	9.4144	T	26-11-2023	IPR001736	Phospholipase D/Transphosphatidylase
VNE69_01218	CDP-diacylglycerol--glycerol-3-phosphate 3-phosphatidyltransferase	Pfam	PF13091	PLD-like domain	39	161	9.5e-05	T	26-11-2023	IPR025202	Phospholipase D-like domain
VNE69_01218	CDP-diacylglycerol--glycerol-3-phosphate 3-phosphatidyltransferase	SUPERFAMILY	SSF56024	Phospholipase D/nuclease	26	161	8.79e-11	T	26-11-2023	-	-
VNE69_01218	CDP-diacylglycerol--glycerol-3-phosphate 3-phosphatidyltransferase	PANTHER	PTHR12586	CDP-DIACYLGLYCEROL--SERINE O-PHOSPHATIDYLTRANSFERASE	21	156	3.7e-43	T	26-11-2023	IPR016270	CDP-alcohol phosphatidyltransferase class-II family
VNE69_01218	CDP-diacylglycerol--glycerol-3-phosphate 3-phosphatidyltransferase	PIRSF	PIRSF000850	PLD_PSS	10	178	1.6e-06	T	26-11-2023	-	-
VNE69_01218	CDP-diacylglycerol--glycerol-3-phosphate 3-phosphatidyltransferase	PIRSF	PIRSF000850	PLD_PSS	161	344	0.97	T	26-11-2023	-	-
VNE69_01219	transcription initiation factor TFIID subunit 10 (TAF10)	Pfam	PF03540	Transcription initiation factor TFIID 23-30kDa subunit	18	66	6.8e-18	T	26-11-2023	IPR003923	Transcription initiation factor TFIID, 23-30kDa subunit
VNE69_01219	transcription initiation factor TFIID subunit 10 (TAF10)	PRINTS	PR01443	Transcription initiation factor TFIID 23-30kDa subunit signature	18	34	6.5e-19	T	26-11-2023	IPR003923	Transcription initiation factor TFIID, 23-30kDa subunit
VNE69_01219	transcription initiation factor TFIID subunit 10 (TAF10)	PRINTS	PR01443	Transcription initiation factor TFIID 23-30kDa subunit signature	38	60	6.5e-19	T	26-11-2023	IPR003923	Transcription initiation factor TFIID, 23-30kDa subunit
VNE69_01219	transcription initiation factor TFIID subunit 10 (TAF10)	PRINTS	PR01443	Transcription initiation factor TFIID 23-30kDa subunit signature	82	104	6.5e-19	T	26-11-2023	IPR003923	Transcription initiation factor TFIID, 23-30kDa subunit
VNE69_01219	transcription initiation factor TFIID subunit 10 (TAF10)	CDD	cd07982	TAF10	5	107	6.39758e-48	T	26-11-2023	IPR003923	Transcription initiation factor TFIID, 23-30kDa subunit
VNE69_01219	transcription initiation factor TFIID subunit 10 (TAF10)	PANTHER	PTHR21242	TRANSCRIPTION INITIATION FACTOR TFIID SUBUNIT 10	2	108	2.5e-26	T	26-11-2023	IPR003923	Transcription initiation factor TFIID, 23-30kDa subunit
VNE69_01222	ATP-dependent DNA helicase CHL1	SMART	SM00491	Cxpdneu3	451	568	2.5e-25	T	26-11-2023	IPR006555	ATP-dependent helicase, C-terminal
VNE69_01222	ATP-dependent DNA helicase CHL1	Pfam	PF13307	Helicase C-terminal domain	436	579	3.1e-28	T	26-11-2023	IPR006555	ATP-dependent helicase, C-terminal
VNE69_01222	ATP-dependent DNA helicase CHL1	Pfam	PF06733	DEAD_2	74	219	3.4e-39	T	26-11-2023	IPR010614	RAD3-like helicase, DEAD
VNE69_01222	ATP-dependent DNA helicase CHL1	PANTHER	PTHR11472	DNA REPAIR DEAD HELICASE RAD3/XP-D SUBFAMILY MEMBER	5	598	2.4e-104	T	26-11-2023	IPR045028	Helicase superfamily 1/2, DinG/Rad3-like
VNE69_01222	ATP-dependent DNA helicase CHL1	SMART	SM00488	deadxpd	4	250	2.6e-31	T	26-11-2023	IPR006554	Helicase-like, DEXD box c2 type
VNE69_01222	ATP-dependent DNA helicase CHL1	Gene3D	G3DSA:3.40.50.300	-	406	577	4.5e-41	T	26-11-2023	IPR027417	P-loop containing nucleoside triphosphate hydrolase
VNE69_01222	ATP-dependent DNA helicase CHL1	ProSitePatterns	PS00690	DEAH-box subfamily ATP-dependent helicases signature.	201	210	-	T	26-11-2023	IPR002464	DNA/RNA helicase, ATP-dependent, DEAH-box type, conserved site
VNE69_01222	ATP-dependent DNA helicase CHL1	Gene3D	G3DSA:3.40.50.300	-	5	268	1.9e-57	T	26-11-2023	IPR027417	P-loop containing nucleoside triphosphate hydrolase
VNE69_01222	ATP-dependent DNA helicase CHL1	SUPERFAMILY	SSF52540	P-loop containing nucleoside triphosphate hydrolases	19	563	1.01e-14	T	26-11-2023	IPR027417	P-loop containing nucleoside triphosphate hydrolase
VNE69_01222	ATP-dependent DNA helicase CHL1	ProSiteProfiles	PS51193	Superfamilies 1 and 2 helicase ATP-binding type-2 domain profile.	1	274	19.4168	T	26-11-2023	IPR014013	Helicase superfamily 1/2, ATP-binding domain, DinG/Rad3-type
VNE69_01223	hypothetical protein	Coils	Coil	Coil	41	65	-	T	26-11-2023	-	-
VNE69_01224	peter Pan-like protein	ProSiteProfiles	PS50833	Brix domain profile.	5	178	17.3914	T	26-11-2023	IPR007109	Brix domain
VNE69_01224	peter Pan-like protein	SUPERFAMILY	SSF52954	Class II aaRS ABD-related	12	173	1.22e-08	T	26-11-2023	-	-
VNE69_01224	peter Pan-like protein	Pfam	PF04427	Brix domain	13	170	6e-13	T	26-11-2023	IPR007109	Brix domain
VNE69_01224	peter Pan-like protein	SMART	SM00879	Brix_2	8	172	2.6e-18	T	26-11-2023	IPR007109	Brix domain
VNE69_01225	ADP-ribosylation factor GTPase-activating protein	CDD	cd08831	ArfGap_ArfGap2_3_like	11	124	4.67589e-46	T	26-11-2023	-	-
VNE69_01225	ADP-ribosylation factor GTPase-activating protein	Gene3D	G3DSA:1.10.220.150	Arf GTPase activating protein	3	144	3.7e-34	T	26-11-2023	IPR038508	ArfGAP domain superfamily
VNE69_01225	ADP-ribosylation factor GTPase-activating protein	PRINTS	PR00405	HIV Rev interacting protein signature	43	60	3.4e-18	T	26-11-2023	IPR001164	Arf GTPase activating protein
VNE69_01225	ADP-ribosylation factor GTPase-activating protein	PRINTS	PR00405	HIV Rev interacting protein signature	64	85	3.4e-18	T	26-11-2023	IPR001164	Arf GTPase activating protein
VNE69_01225	ADP-ribosylation factor GTPase-activating protein	PRINTS	PR00405	HIV Rev interacting protein signature	24	43	3.4e-18	T	26-11-2023	IPR001164	Arf GTPase activating protein
VNE69_01225	ADP-ribosylation factor GTPase-activating protein	Pfam	PF01412	Putative GTPase activating protein for Arf	13	114	4.5e-25	T	26-11-2023	IPR001164	Arf GTPase activating protein
VNE69_01225	ADP-ribosylation factor GTPase-activating protein	SUPERFAMILY	SSF57863	ArfGap/RecO-like zinc finger	12	113	4.32e-31	T	26-11-2023	IPR037278	ARFGAP/RecO-like zinc finger
VNE69_01225	ADP-ribosylation factor GTPase-activating protein	SMART	SM00105	arf_gap_3	12	128	2.3e-23	T	26-11-2023	IPR001164	Arf GTPase activating protein
VNE69_01225	ADP-ribosylation factor GTPase-activating protein	ProSiteProfiles	PS50115	ARF GTPase-activating proteins domain profile.	12	130	21.1289	T	26-11-2023	IPR001164	Arf GTPase activating protein
VNE69_01225	ADP-ribosylation factor GTPase-activating protein	PANTHER	PTHR45686	ADP-RIBOSYLATION FACTOR GTPASE ACTIVATING PROTEIN 3, ISOFORM H-RELATED	9	164	6.7e-36	T	26-11-2023	-	-
VNE69_01226	chaperone protein DnaK	Gene3D	G3DSA:3.90.640.10	Actin; Chain A, domain 4	229	316	2.5e-152	T	26-11-2023	-	-
VNE69_01226	chaperone protein DnaK	FunFam	G3DSA:3.30.420.40:FF:000004	Molecular chaperone DnaK	11	196	2.2e-74	T	26-11-2023	-	-
VNE69_01226	chaperone protein DnaK	SUPERFAMILY	SSF53067	Actin-like ATPase domain	192	382	1.42e-61	T	26-11-2023	IPR043129	ATPase, nucleotide binding domain
VNE69_01226	chaperone protein DnaK	Gene3D	G3DSA:2.60.34.10	Substrate Binding Domain Of DNAk; Chain A, domain 1	377	558	5.1e-63	T	26-11-2023	IPR029047	Heat shock protein 70kD, peptide-binding domain superfamily
VNE69_01226	chaperone protein DnaK	FunFam	G3DSA:2.60.34.10:FF:000023	70 kDa heat shock cognate protein	378	551	4e-56	T	26-11-2023	-	-
VNE69_01226	chaperone protein DnaK	PANTHER	PTHR19375	HEAT SHOCK PROTEIN 70KDA	11	558	6.4e-172	T	26-11-2023	IPR013126	Heat shock protein 70 family
VNE69_01226	chaperone protein DnaK	ProSitePatterns	PS00297	Heat shock hsp70 proteins family signature 1.	13	20	-	T	26-11-2023	IPR018181	Heat shock protein 70, conserved site
VNE69_01226	chaperone protein DnaK	Coils	Coil	Coil	509	529	-	T	26-11-2023	-	-
VNE69_01226	chaperone protein DnaK	Coils	Coil	Coil	252	272	-	T	26-11-2023	-	-
VNE69_01226	chaperone protein DnaK	SUPERFAMILY	SSF100920	Heat shock protein 70kD (HSP70), peptide-binding domain	384	537	1.57e-51	T	26-11-2023	IPR029047	Heat shock protein 70kD, peptide-binding domain superfamily
VNE69_01226	chaperone protein DnaK	Pfam	PF00012	Hsp70 protein	10	557	7.9e-216	T	26-11-2023	IPR013126	Heat shock protein 70 family
VNE69_01226	chaperone protein DnaK	PRINTS	PR00301	70kDa heat shock protein signature	9	22	2e-67	T	26-11-2023	-	-
VNE69_01226	chaperone protein DnaK	PRINTS	PR00301	70kDa heat shock protein signature	469	485	2e-67	T	26-11-2023	-	-
VNE69_01226	chaperone protein DnaK	PRINTS	PR00301	70kDa heat shock protein signature	334	350	2e-67	T	26-11-2023	-	-
VNE69_01226	chaperone protein DnaK	PRINTS	PR00301	70kDa heat shock protein signature	365	385	2e-67	T	26-11-2023	-	-
VNE69_01226	chaperone protein DnaK	PRINTS	PR00301	70kDa heat shock protein signature	37	49	2e-67	T	26-11-2023	-	-
VNE69_01226	chaperone protein DnaK	PRINTS	PR00301	70kDa heat shock protein signature	202	212	2e-67	T	26-11-2023	-	-
VNE69_01226	chaperone protein DnaK	PRINTS	PR00301	70kDa heat shock protein signature	143	163	2e-67	T	26-11-2023	-	-
VNE69_01226	chaperone protein DnaK	PRINTS	PR00301	70kDa heat shock protein signature	388	407	2e-67	T	26-11-2023	-	-
VNE69_01226	chaperone protein DnaK	Gene3D	G3DSA:3.30.420.40	-	11	376	2.5e-152	T	26-11-2023	-	-
VNE69_01226	chaperone protein DnaK	ProSitePatterns	PS00329	Heat shock hsp70 proteins family signature 2.	196	209	-	T	26-11-2023	IPR018181	Heat shock protein 70, conserved site
VNE69_01226	chaperone protein DnaK	Gene3D	G3DSA:3.30.420.40	-	185	366	2.5e-152	T	26-11-2023	-	-
VNE69_01226	chaperone protein DnaK	FunFam	G3DSA:3.90.640.10:FF:000003	Molecular chaperone DnaK	229	316	2.8e-24	T	26-11-2023	-	-
VNE69_01226	chaperone protein DnaK	SUPERFAMILY	SSF53067	Actin-like ATPase domain	10	188	3.37e-61	T	26-11-2023	IPR043129	ATPase, nucleotide binding domain
VNE69_01228	hypothetical protein	Coils	Coil	Coil	13	47	-	T	26-11-2023	-	-
VNE69_01228	hypothetical protein	MobiDBLite	mobidb-lite	consensus disorder prediction	88	117	-	T	26-11-2023	-	-
VNE69_01229	transcription regulator NC2 beta chain (NCB2)	Gene3D	G3DSA:1.10.20.10	Histone, subunit A	1	143	6.3e-34	T	26-11-2023	IPR009072	Histone-fold
VNE69_01229	transcription regulator NC2 beta chain (NCB2)	Pfam	PF00808	Histone-like transcription factor (CBF/NF-Y) and archaeal histone	11	69	3.9e-07	T	26-11-2023	IPR003958	Transcription factor CBF/NF-Y/archaeal histone domain
VNE69_01229	transcription regulator NC2 beta chain (NCB2)	PANTHER	PTHR46138	PROTEIN DR1	4	138	3.6e-37	T	26-11-2023	IPR042225	Negative cofactor 2 complex subunit beta
VNE69_01229	transcription regulator NC2 beta chain (NCB2)	SUPERFAMILY	SSF47113	Histone-fold	8	135	1.07e-27	T	26-11-2023	IPR009072	Histone-fold
VNE69_01230	ribosomal protein uS10	Gene3D	G3DSA:3.30.70.600	Ribosomal protein S10 domain	6	118	1.9e-11	T	26-11-2023	IPR036838	Small ribosomal subunit protein uS10 domain superfamily
VNE69_01230	ribosomal protein uS10	SUPERFAMILY	SSF54999	Ribosomal protein S10	21	113	3.66e-06	T	26-11-2023	IPR036838	Small ribosomal subunit protein uS10 domain superfamily
VNE69_01230	ribosomal protein uS10	Pfam	PF00338	Ribosomal protein S10p/S20e	23	107	0.00017	T	26-11-2023	IPR027486	Small ribosomal subunit protein uS10 domain
VNE69_01231	ethanolamine-phosphate cytidylyltransferase	NCBIfam	TIGR00125	cytidyltransferase-like domain	4	68	1.5e-11	T	26-11-2023	IPR004821	Cytidyltransferase-like domain
VNE69_01231	ethanolamine-phosphate cytidylyltransferase	NCBIfam	TIGR00125	cytidyltransferase-like domain	172	229	1.7e-09	T	26-11-2023	IPR004821	Cytidyltransferase-like domain
VNE69_01231	ethanolamine-phosphate cytidylyltransferase	SUPERFAMILY	SSF52374	Nucleotidylyl transferase	3	133	2.44e-28	T	26-11-2023	-	-
VNE69_01231	ethanolamine-phosphate cytidylyltransferase	SUPERFAMILY	SSF52374	Nucleotidylyl transferase	171	298	8.09e-18	T	26-11-2023	-	-
VNE69_01231	ethanolamine-phosphate cytidylyltransferase	Gene3D	G3DSA:3.40.50.620	HUPs	165	313	6.8e-39	T	26-11-2023	IPR014729	Rossmann-like alpha/beta/alpha sandwich fold
VNE69_01231	ethanolamine-phosphate cytidylyltransferase	Gene3D	G3DSA:3.40.50.620	HUPs	1	164	2.3e-51	T	26-11-2023	IPR014729	Rossmann-like alpha/beta/alpha sandwich fold
VNE69_01231	ethanolamine-phosphate cytidylyltransferase	PANTHER	PTHR45780	ETHANOLAMINE-PHOSPHATE CYTIDYLYLTRANSFERASE	3	312	1.2e-86	T	26-11-2023	IPR044608	Ethanolamine-phosphate cytidylyltransferase
VNE69_01231	ethanolamine-phosphate cytidylyltransferase	Pfam	PF01467	Cytidylyltransferase-like	175	272	3.2e-10	T	26-11-2023	IPR004821	Cytidyltransferase-like domain
VNE69_01231	ethanolamine-phosphate cytidylyltransferase	Pfam	PF01467	Cytidylyltransferase-like	7	131	1.2e-22	T	26-11-2023	IPR004821	Cytidyltransferase-like domain
VNE69_01232	exonuclease 1	CDD	cd09857	PIN_EXO1	1	201	9.52171e-78	T	26-11-2023	IPR044752	Exonuclease 1-like, PIN-like domain
VNE69_01232	exonuclease 1	FunFam	G3DSA:3.40.50.1010:FF:000111	Exonuclease 1	1	203	9.4e-38	T	26-11-2023	-	-
VNE69_01232	exonuclease 1	PRINTS	PR00853	Xeroderma pigmentosum group G/yeast RAD superfamily signature	73	92	9.6e-27	T	26-11-2023	IPR006084	XPG/Rad2 endonuclease
VNE69_01232	exonuclease 1	PRINTS	PR00853	Xeroderma pigmentosum group G/yeast RAD superfamily signature	137	154	9.6e-27	T	26-11-2023	IPR006084	XPG/Rad2 endonuclease
VNE69_01232	exonuclease 1	PRINTS	PR00853	Xeroderma pigmentosum group G/yeast RAD superfamily signature	158	178	9.6e-27	T	26-11-2023	IPR006084	XPG/Rad2 endonuclease
VNE69_01232	exonuclease 1	PRINTS	PR00853	Xeroderma pigmentosum group G/yeast RAD superfamily signature	24	38	9.6e-27	T	26-11-2023	IPR006084	XPG/Rad2 endonuclease
VNE69_01232	exonuclease 1	PRINTS	PR00853	Xeroderma pigmentosum group G/yeast RAD superfamily signature	211	226	9.6e-27	T	26-11-2023	IPR006084	XPG/Rad2 endonuclease
VNE69_01232	exonuclease 1	SUPERFAMILY	SSF88723	PIN domain-like	2	221	2.3e-56	T	26-11-2023	IPR029060	PIN-like domain superfamily
VNE69_01232	exonuclease 1	Pfam	PF00752	XPG N-terminal domain	1	98	1e-18	T	26-11-2023	IPR006085	XPG, N-terminal
VNE69_01232	exonuclease 1	Gene3D	G3DSA:3.40.50.1010	-	1	205	2.5e-58	T	26-11-2023	-	-
VNE69_01232	exonuclease 1	SMART	SM00484	xpgineu	138	204	1.3e-12	T	26-11-2023	IPR006086	XPG-I domain
VNE69_01232	exonuclease 1	CDD	cd09908	H3TH_EXO1	209	279	7.00411e-27	T	26-11-2023	IPR037315	Exonuclease-1, H3TH domain
VNE69_01232	exonuclease 1	SUPERFAMILY	SSF47807	5' to 3' exonuclease, C-terminal subdomain	211	293	4.34e-19	T	26-11-2023	IPR036279	5'-3' exonuclease, C-terminal domain superfamily
VNE69_01232	exonuclease 1	Pfam	PF00867	XPG I-region	142	221	9.8e-15	T	26-11-2023	IPR006086	XPG-I domain
VNE69_01232	exonuclease 1	PANTHER	PTHR11081	FLAP ENDONUCLEASE FAMILY MEMBER	1	308	9e-79	T	26-11-2023	IPR006084	XPG/Rad2 endonuclease
VNE69_01232	exonuclease 1	SMART	SM00279	HhH_4	208	241	1.2e-06	T	26-11-2023	IPR008918	Helix-hairpin-helix motif, class 2
VNE69_01232	exonuclease 1	SMART	SM00485	xpgn3	1	99	1.2e-28	T	26-11-2023	IPR006085	XPG, N-terminal
VNE69_01232	exonuclease 1	Gene3D	G3DSA:1.10.150.20	-	207	275	4.9e-20	T	26-11-2023	-	-
VNE69_01232	exonuclease 1	FunFam	G3DSA:1.10.150.20:FF:000011	exonuclease 1	205	275	6.4e-22	T	26-11-2023	-	-
VNE69_01233	uncharacterized protein	Coils	Coil	Coil	4	31	-	T	26-11-2023	-	-
VNE69_01234	uncharacterized protein	Coils	Coil	Coil	21	41	-	T	26-11-2023	-	-
VNE69_01234	uncharacterized protein	Coils	Coil	Coil	47	67	-	T	26-11-2023	-	-
VNE69_01235	hypothetical protein	CDD	cd00590	RRM_SF	17	79	0.00259542	T	26-11-2023	-	-
VNE69_01235	hypothetical protein	SUPERFAMILY	SSF54928	RNA-binding domain, RBD	5	79	6.93e-06	T	26-11-2023	IPR035979	RNA-binding domain superfamily
VNE69_01236	BolA like protein	PIRSF	PIRSF003113	BolA	1	92	5.5e-21	T	26-11-2023	IPR002634	BolA protein
VNE69_01236	BolA like protein	SUPERFAMILY	SSF82657	BolA-like	6	91	1.05e-16	T	26-11-2023	IPR036065	BolA-like superfamily
VNE69_01236	BolA like protein	Pfam	PF01722	BolA-like protein	13	92	1.1e-15	T	26-11-2023	IPR002634	BolA protein
VNE69_01236	BolA like protein	Gene3D	G3DSA:3.30.300.90	-	4	92	3.3e-22	T	26-11-2023	IPR036065	BolA-like superfamily
VNE69_01236	BolA like protein	PANTHER	PTHR46230	-	6	86	7.7e-19	T	26-11-2023	-	-
VNE69_01237	glycosyltransferase	PANTHER	PTHR45871	N-ACETYLGLUCOSAMINYL-PHOSPHATIDYLINOSITOL BIOSYNTHETIC PROTEIN	4	391	2.5e-125	T	26-11-2023	-	-
VNE69_01237	glycosyltransferase	Pfam	PF00534	Glycosyl transferases group 1	190	346	5.4e-28	T	26-11-2023	IPR001296	Glycosyl transferase, family 1
VNE69_01237	glycosyltransferase	Pfam	PF13439	Glycosyltransferase Family 4	19	183	4.6e-20	T	26-11-2023	IPR028098	Glycosyltransferase subfamily 4-like, N-terminal domain
VNE69_01237	glycosyltransferase	Gene3D	G3DSA:3.40.50.2000	Glycogen Phosphorylase B;	4	199	9.2e-34	T	26-11-2023	-	-
VNE69_01237	glycosyltransferase	SUPERFAMILY	SSF53756	UDP-Glycosyltransferase/glycogen phosphorylase	6	368	5.83e-80	T	26-11-2023	-	-
VNE69_01237	glycosyltransferase	Gene3D	G3DSA:3.40.50.2000	Glycogen Phosphorylase B;	200	358	3.4e-34	T	26-11-2023	-	-
VNE69_01238	peptidoglycan-N-acetlyglucosamine deacetlyase (PgdA)	Gene3D	G3DSA:3.20.20.370	Glycoside hydrolase/deacetylase	4	211	1.3e-35	T	26-11-2023	-	-
VNE69_01238	peptidoglycan-N-acetlyglucosamine deacetlyase (PgdA)	Pfam	PF01522	Polysaccharide deacetylase	21	127	9.1e-16	T	26-11-2023	IPR002509	NodB homology domain
VNE69_01238	peptidoglycan-N-acetlyglucosamine deacetlyase (PgdA)	ProSiteProfiles	PS51677	NodB homology domain profile.	23	202	27.6816	T	26-11-2023	IPR002509	NodB homology domain
VNE69_01238	peptidoglycan-N-acetlyglucosamine deacetlyase (PgdA)	PANTHER	PTHR46471	CHITIN DEACETYLASE	18	210	8.5e-17	T	26-11-2023	-	-
VNE69_01238	peptidoglycan-N-acetlyglucosamine deacetlyase (PgdA)	SUPERFAMILY	SSF88713	Glycoside hydrolase/deacetylase	16	212	3.89e-26	T	26-11-2023	IPR011330	Glycoside hydrolase/deacetylase, beta/alpha-barrel
VNE69_01238	peptidoglycan-N-acetlyglucosamine deacetlyase (PgdA)	CDD	cd10917	CE4_NodB_like_6s_7s	23	157	3.66826e-22	T	26-11-2023	-	-
VNE69_01239	CTP synthase (pyrG)	Gene3D	G3DSA:3.40.50.880	-	294	539	2.5e-89	T	26-11-2023	IPR029062	Class I glutamine amidotransferase-like
VNE69_01239	CTP synthase (pyrG)	Gene3D	G3DSA:3.40.50.300	-	1	293	3.5e-101	T	26-11-2023	IPR027417	P-loop containing nucleoside triphosphate hydrolase
VNE69_01239	CTP synthase (pyrG)	ProSiteProfiles	PS51273	Glutamine amidotransferase type 1 domain profile.	307	539	21.6208	T	26-11-2023	-	-
VNE69_01239	CTP synthase (pyrG)	Pfam	PF00117	Glutamine amidotransferase class-I	312	533	2.8e-32	T	26-11-2023	IPR017926	Glutamine amidotransferase
VNE69_01239	CTP synthase (pyrG)	PANTHER	PTHR11550	CTP SYNTHASE	1	538	5e-176	T	26-11-2023	IPR004468	CTP synthase
VNE69_01239	CTP synthase (pyrG)	Pfam	PF06418	CTP synthase N-terminus	2	275	3.7e-94	T	26-11-2023	IPR017456	CTP synthase, N-terminal
VNE69_01239	CTP synthase (pyrG)	SUPERFAMILY	SSF52540	P-loop containing nucleoside triphosphate hydrolases	1	275	1.06e-87	T	26-11-2023	IPR027417	P-loop containing nucleoside triphosphate hydrolase
VNE69_01239	CTP synthase (pyrG)	CDD	cd01746	GATase1_CTP_Synthase	299	532	3.93483e-99	T	26-11-2023	IPR033828	CTP synthase GATase domain
VNE69_01239	CTP synthase (pyrG)	NCBIfam	TIGR00337	CTP synthase (glutamine hydrolyzing)	1	534	2.3e-173	T	26-11-2023	IPR004468	CTP synthase
VNE69_01239	CTP synthase (pyrG)	SUPERFAMILY	SSF52317	Class I glutamine amidotransferase-like	297	536	4.88e-62	T	26-11-2023	IPR029062	Class I glutamine amidotransferase-like
VNE69_01240	kinesin-like protein (KIF2C)	Gene3D	G3DSA:1.10.150.50	-	1	56	3.5e-05	T	26-11-2023	IPR013761	Sterile alpha motif/pointed domain superfamily
VNE69_01240	kinesin-like protein (KIF2C)	FunFam	G3DSA:3.40.850.10:FF:000012	Kinesin-like protein	51	382	1.3e-108	T	26-11-2023	-	-
VNE69_01240	kinesin-like protein (KIF2C)	SUPERFAMILY	SSF52540	P-loop containing nucleoside triphosphate hydrolases	65	378	2.45e-88	T	26-11-2023	IPR027417	P-loop containing nucleoside triphosphate hydrolase
VNE69_01240	kinesin-like protein (KIF2C)	PANTHER	PTHR47971	KINESIN-RELATED PROTEIN 6	67	423	3.2e-117	T	26-11-2023	IPR027640	Kinesin-like protein
VNE69_01240	kinesin-like protein (KIF2C)	Pfam	PF00225	Kinesin motor domain	76	378	1.2e-79	T	26-11-2023	IPR001752	Kinesin motor domain
VNE69_01240	kinesin-like protein (KIF2C)	Coils	Coil	Coil	430	453	-	T	26-11-2023	-	-
VNE69_01240	kinesin-like protein (KIF2C)	Gene3D	G3DSA:3.40.850.10	Kinesin motor domain	57	378	1.9e-90	T	26-11-2023	IPR036961	Kinesin motor domain superfamily
VNE69_01240	kinesin-like protein (KIF2C)	PRINTS	PR00380	Kinesin heavy chain signature	145	166	9.2e-28	T	26-11-2023	IPR001752	Kinesin motor domain
VNE69_01240	kinesin-like protein (KIF2C)	PRINTS	PR00380	Kinesin heavy chain signature	279	297	9.2e-28	T	26-11-2023	IPR001752	Kinesin motor domain
VNE69_01240	kinesin-like protein (KIF2C)	PRINTS	PR00380	Kinesin heavy chain signature	249	266	9.2e-28	T	26-11-2023	IPR001752	Kinesin motor domain
VNE69_01240	kinesin-like protein (KIF2C)	PRINTS	PR00380	Kinesin heavy chain signature	329	350	9.2e-28	T	26-11-2023	IPR001752	Kinesin motor domain
VNE69_01240	kinesin-like protein (KIF2C)	Pfam	PF07647	SAM domain (Sterile alpha motif)	8	59	0.68	T	26-11-2023	IPR001660	Sterile alpha motif domain
VNE69_01240	kinesin-like protein (KIF2C)	ProSiteProfiles	PS50067	Kinesin motor domain profile.	70	379	73.4404	T	26-11-2023	IPR001752	Kinesin motor domain
VNE69_01240	kinesin-like protein (KIF2C)	SMART	SM00129	kinesin_4	68	385	1.9e-76	T	26-11-2023	IPR001752	Kinesin motor domain
VNE69_01240	kinesin-like protein (KIF2C)	SUPERFAMILY	SSF47769	SAM/Pointed domain	6	58	1.26e-06	T	26-11-2023	IPR013761	Sterile alpha motif/pointed domain superfamily
VNE69_01241	pescadillo-like protein	Pfam	PF06732	Pescadillo N-terminus	8	189	1.5e-22	T	26-11-2023	IPR010613	Pescadillo
VNE69_01241	pescadillo-like protein	SUPERFAMILY	SSF52113	BRCT domain	267	342	3.93e-06	T	26-11-2023	IPR036420	BRCT domain superfamily
VNE69_01241	pescadillo-like protein	PANTHER	PTHR12221	PESCADILLO - RELATED	9	188	2.2e-35	T	26-11-2023	IPR010613	Pescadillo
VNE69_01242	uncharacterized protein	Coils	Coil	Coil	12	32	-	T	26-11-2023	-	-
VNE69_01244	phospholipase D (PLD2)	ProSiteProfiles	PS50035	Phospholipase D phosphodiesterase active site profile.	661	688	12.8588	T	26-11-2023	IPR001736	Phospholipase D/Transphosphatidylase
VNE69_01244	phospholipase D (PLD2)	Pfam	PF13091	PLD-like domain	573	706	0.0004	T	26-11-2023	IPR025202	Phospholipase D-like domain
VNE69_01244	phospholipase D (PLD2)	SUPERFAMILY	SSF56024	Phospholipase D/nuclease	505	715	5.16e-24	T	26-11-2023	-	-
VNE69_01244	phospholipase D (PLD2)	Coils	Coil	Coil	223	243	-	T	26-11-2023	-	-
VNE69_01244	phospholipase D (PLD2)	SUPERFAMILY	SSF56024	Phospholipase D/nuclease	242	491	4.08e-34	T	26-11-2023	-	-
VNE69_01244	phospholipase D (PLD2)	ProSiteProfiles	PS50035	Phospholipase D phosphodiesterase active site profile.	369	396	12.1952	T	26-11-2023	IPR001736	Phospholipase D/Transphosphatidylase
VNE69_01244	phospholipase D (PLD2)	Gene3D	G3DSA:3.30.870.10	Endonuclease Chain A	258	504	1.4e-22	T	26-11-2023	-	-
VNE69_01244	phospholipase D (PLD2)	Pfam	PF00614	Phospholipase D Active site motif	371	393	0.0064	T	26-11-2023	IPR001736	Phospholipase D/Transphosphatidylase
VNE69_01244	phospholipase D (PLD2)	Gene3D	G3DSA:3.30.870.10	Endonuclease Chain A	515	724	4.3e-21	T	26-11-2023	-	-
VNE69_01244	phospholipase D (PLD2)	PANTHER	PTHR18896	PHOSPHOLIPASE D	170	817	1e-128	T	26-11-2023	IPR015679	Phospholipase D family
VNE69_01244	phospholipase D (PLD2)	CDD	cd09141	PLDc_vPLD1_2_yPLD_like_2	528	704	1.53165e-68	T	26-11-2023	-	-
VNE69_01244	phospholipase D (PLD2)	SMART	SM00155	pld_4	661	688	0.00027	T	26-11-2023	IPR001736	Phospholipase D/Transphosphatidylase
VNE69_01244	phospholipase D (PLD2)	SMART	SM00155	pld_4	369	396	0.00026	T	26-11-2023	IPR001736	Phospholipase D/Transphosphatidylase
VNE69_01245	U3 small nucleolar RNA-associated protein 15 (UTP15)	Coils	Coil	Coil	310	330	-	T	26-11-2023	-	-
VNE69_01245	U3 small nucleolar RNA-associated protein 15 (UTP15)	Gene3D	G3DSA:2.130.10.10	-	32	331	1.3e-23	T	26-11-2023	IPR015943	WD40/YVTN repeat-like-containing domain superfamily
VNE69_01245	U3 small nucleolar RNA-associated protein 15 (UTP15)	SMART	SM00320	WD40_4	207	244	4.3	T	26-11-2023	IPR001680	WD40 repeat
VNE69_01245	U3 small nucleolar RNA-associated protein 15 (UTP15)	SMART	SM00320	WD40_4	127	164	300	T	26-11-2023	IPR001680	WD40 repeat
VNE69_01245	U3 small nucleolar RNA-associated protein 15 (UTP15)	SMART	SM00320	WD40_4	43	85	63	T	26-11-2023	IPR001680	WD40 repeat
VNE69_01245	U3 small nucleolar RNA-associated protein 15 (UTP15)	SMART	SM00320	WD40_4	86	124	0.0013	T	26-11-2023	IPR001680	WD40 repeat
VNE69_01245	U3 small nucleolar RNA-associated protein 15 (UTP15)	PANTHER	PTHR19924	UTP15 U3 SMALL NUCLEOLAR RNA-ASSOCIATED PROTEIN 15 FAMILY MEMBER	47	436	5.7e-25	T	26-11-2023	-	-
VNE69_01245	U3 small nucleolar RNA-associated protein 15 (UTP15)	SUPERFAMILY	SSF50978	WD40 repeat-like	51	281	6.92e-28	T	26-11-2023	IPR036322	WD40-repeat-containing domain superfamily
VNE69_01245	U3 small nucleolar RNA-associated protein 15 (UTP15)	Pfam	PF09384	UTP15 C terminal	311	440	1.1e-14	T	26-11-2023	IPR018983	U3 small nucleolar RNA-associated protein 15, C-terminal
VNE69_01246	cell division cycle 27-like protein	Gene3D	G3DSA:1.25.40.10	Tetratricopeptide repeat domain	1	238	8.1e-59	T	26-11-2023	IPR011990	Tetratricopeptide-like helical domain superfamily
VNE69_01246	cell division cycle 27-like protein	PANTHER	PTHR12558	CELL DIVISION CYCLE 16,23,27	17	427	6.8e-32	T	26-11-2023	-	-
VNE69_01246	cell division cycle 27-like protein	Gene3D	G3DSA:1.25.40.10	Tetratricopeptide repeat domain	239	366	5.5e-19	T	26-11-2023	IPR011990	Tetratricopeptide-like helical domain superfamily
VNE69_01246	cell division cycle 27-like protein	SMART	SM00028	tpr_5	306	338	210	T	26-11-2023	IPR019734	Tetratricopeptide repeat
VNE69_01246	cell division cycle 27-like protein	SMART	SM00028	tpr_5	62	95	62	T	26-11-2023	IPR019734	Tetratricopeptide repeat
VNE69_01246	cell division cycle 27-like protein	SMART	SM00028	tpr_5	272	305	0.64	T	26-11-2023	IPR019734	Tetratricopeptide repeat
VNE69_01246	cell division cycle 27-like protein	SMART	SM00028	tpr_5	111	144	14	T	26-11-2023	IPR019734	Tetratricopeptide repeat
VNE69_01246	cell division cycle 27-like protein	SUPERFAMILY	SSF48452	TPR-like	111	358	1.04e-12	T	26-11-2023	IPR011990	Tetratricopeptide-like helical domain superfamily
VNE69_01247	glucose-6-phosphate acetlytransferase 1 (GNPNAT1)	Gene3D	G3DSA:3.40.630.30	-	1	143	6.2e-45	T	26-11-2023	-	-
VNE69_01247	glucose-6-phosphate acetlytransferase 1 (GNPNAT1)	CDD	cd04301	NAT_SF	60	120	2.34857e-08	T	26-11-2023	-	-
VNE69_01247	glucose-6-phosphate acetlytransferase 1 (GNPNAT1)	ProSiteProfiles	PS51186	Gcn5-related N-acetyltransferase (GNAT) domain profile.	5	147	17.9057	T	26-11-2023	IPR000182	GNAT domain
VNE69_01247	glucose-6-phosphate acetlytransferase 1 (GNPNAT1)	PANTHER	PTHR13355	GLUCOSAMINE 6-PHOSPHATE N-ACETYLTRANSFERASE	5	143	3.9e-39	T	26-11-2023	IPR039143	Glucosamine 6-phosphate N-acetyltransferase-like
VNE69_01247	glucose-6-phosphate acetlytransferase 1 (GNPNAT1)	Pfam	PF00583	Acetyltransferase (GNAT) family	33	135	2.6e-13	T	26-11-2023	IPR000182	GNAT domain
VNE69_01247	glucose-6-phosphate acetlytransferase 1 (GNPNAT1)	SUPERFAMILY	SSF55729	Acyl-CoA N-acyltransferases (Nat)	2	146	5.32e-25	T	26-11-2023	IPR016181	Acyl-CoA N-acyltransferase
VNE69_01248	Orm1-like membrane protein	Pfam	PF04061	ORMDL family	7	135	4.6e-33	T	26-11-2023	IPR007203	ORMDL family
VNE69_01248	Orm1-like membrane protein	PANTHER	PTHR12665	ORMDL PROTEINS	3	142	1.2e-22	T	26-11-2023	IPR007203	ORMDL family
VNE69_01250	E3 ubiquitin-protein ligase	ProSiteProfiles	PS50089	Zinc finger RING-type profile.	35	74	13.2712	T	26-11-2023	IPR001841	Zinc finger, RING-type
VNE69_01250	E3 ubiquitin-protein ligase	PANTHER	PTHR12313	E3 UBIQUITIN-PROTEIN LIGASE RNF5-RELATED	27	88	1.6e-17	T	26-11-2023	IPR045103	E3 ubiquitin-protein ligase RNF5/RNF185-like
VNE69_01250	E3 ubiquitin-protein ligase	SMART	SM00184	ring_2	35	73	8.4e-09	T	26-11-2023	IPR001841	Zinc finger, RING-type
VNE69_01250	E3 ubiquitin-protein ligase	SUPERFAMILY	SSF57850	RING/U-box	34	80	1.5e-18	T	26-11-2023	-	-
VNE69_01250	E3 ubiquitin-protein ligase	Gene3D	G3DSA:3.30.40.10	Zinc/RING finger domain, C3HC4 (zinc finger)	7	107	2.3e-20	T	26-11-2023	IPR013083	Zinc finger, RING/FYVE/PHD-type
VNE69_01250	E3 ubiquitin-protein ligase	Pfam	PF13445	RING-type zinc-finger	35	71	2.1e-06	T	26-11-2023	IPR027370	Zinc finger, RING-type, eukaryotic
VNE69_01250	E3 ubiquitin-protein ligase	ProSitePatterns	PS00518	Zinc finger RING-type signature.	50	59	-	T	26-11-2023	IPR017907	Zinc finger, RING-type, conserved site
VNE69_01251	elongation factor 2	SUPERFAMILY	SSF54980	EF-G C-terminal domain-like	368	431	6.12e-06	T	26-11-2023	IPR035647	EF-G domain III/V-like
VNE69_01251	elongation factor 2	SUPERFAMILY	SSF54980	EF-G C-terminal domain-like	560	632	4.32e-08	T	26-11-2023	IPR035647	EF-G domain III/V-like
VNE69_01251	elongation factor 2	Pfam	PF00009	Elongation factor Tu GTP binding domain	6	171	4.9e-31	T	26-11-2023	IPR000795	Translational (tr)-type GTP-binding domain
VNE69_01251	elongation factor 2	SUPERFAMILY	SSF52540	P-loop containing nucleoside triphosphate hydrolases	3	242	1.9e-45	T	26-11-2023	IPR027417	P-loop containing nucleoside triphosphate hydrolase
VNE69_01251	elongation factor 2	Gene3D	G3DSA:3.40.50.300	-	1	192	1.1e-40	T	26-11-2023	IPR027417	P-loop containing nucleoside triphosphate hydrolase
VNE69_01251	elongation factor 2	ProSiteProfiles	PS51722	Translational (tr)-type guanine nucleotide-binding (G) domain profile.	4	203	26.5066	T	26-11-2023	IPR000795	Translational (tr)-type GTP-binding domain
VNE69_01251	elongation factor 2	NCBIfam	TIGR00231	small GTP-binding protein domain	11	137	5.2e-10	T	26-11-2023	IPR005225	Small GTP-binding protein domain
VNE69_01251	elongation factor 2	PRINTS	PR00315	GTP-binding elongation factor signature	72	82	7.5e-10	T	26-11-2023	IPR000795	Translational (tr)-type GTP-binding domain
VNE69_01251	elongation factor 2	PRINTS	PR00315	GTP-binding elongation factor signature	52	60	7.5e-10	T	26-11-2023	IPR000795	Translational (tr)-type GTP-binding domain
VNE69_01251	elongation factor 2	PRINTS	PR00315	GTP-binding elongation factor signature	8	21	7.5e-10	T	26-11-2023	IPR000795	Translational (tr)-type GTP-binding domain
VNE69_01251	elongation factor 2	PRINTS	PR00315	GTP-binding elongation factor signature	122	131	7.5e-10	T	26-11-2023	IPR000795	Translational (tr)-type GTP-binding domain
VNE69_01251	elongation factor 2	PANTHER	PTHR42908	TRANSLATION ELONGATION FACTOR-RELATED	451	669	4.3e-63	T	26-11-2023	-	-
VNE69_01251	elongation factor 2	Gene3D	G3DSA:3.30.70.240	-	548	651	8.6e-06	T	26-11-2023	-	-
VNE69_01251	elongation factor 2	Gene3D	G3DSA:2.40.30.10	Translation factors	281	355	5.9e-06	T	26-11-2023	-	-
VNE69_01252	uncharacterized protein	Coils	Coil	Coil	350	393	-	T	26-11-2023	-	-
VNE69_01252	uncharacterized protein	Coils	Coil	Coil	235	285	-	T	26-11-2023	-	-
VNE69_01252	uncharacterized protein	Coils	Coil	Coil	174	194	-	T	26-11-2023	-	-
VNE69_01252	uncharacterized protein	Gene3D	G3DSA:3.30.70.270	-	174	324	6.4e-05	T	26-11-2023	IPR043128	Reverse transcriptase/Diguanylate cyclase domain
VNE69_01253	isoleucine-tRNA ligase (IARS1)	Pfam	PF19302	Domain of unknown function (DUF5915)	869	1013	2.7e-07	T	26-11-2023	-	-
VNE69_01253	isoleucine-tRNA ligase (IARS1)	Gene3D	G3DSA:1.10.730.10	-	662	834	3.9e-27	T	26-11-2023	-	-
VNE69_01253	isoleucine-tRNA ligase (IARS1)	SUPERFAMILY	SSF52374	Nucleotidylyl transferase	7	670	2.43e-122	T	26-11-2023	-	-
VNE69_01253	isoleucine-tRNA ligase (IARS1)	FunFam	G3DSA:3.40.50.620:FF:000023	Isoleucyl-tRNA synthetase,cytoplasmic	1	207	3.4e-102	T	26-11-2023	-	-
VNE69_01253	isoleucine-tRNA ligase (IARS1)	NCBIfam	TIGR00392	isoleucine--tRNA ligase	4	849	1.6e-239	T	26-11-2023	IPR002301	Isoleucine-tRNA ligase
VNE69_01253	isoleucine-tRNA ligase (IARS1)	Pfam	PF00133	tRNA synthetases class I (I, L, M and V)	565	657	1.1e-24	T	26-11-2023	IPR002300	Aminoacyl-tRNA synthetase, class Ia
VNE69_01253	isoleucine-tRNA ligase (IARS1)	Gene3D	G3DSA:3.40.50.620	HUPs	3	219	3e-63	T	26-11-2023	IPR014729	Rossmann-like alpha/beta/alpha sandwich fold
VNE69_01253	isoleucine-tRNA ligase (IARS1)	Gene3D	G3DSA:3.40.50.620	HUPs	349	658	5.2e-87	T	26-11-2023	IPR014729	Rossmann-like alpha/beta/alpha sandwich fold
VNE69_01253	isoleucine-tRNA ligase (IARS1)	SUPERFAMILY	SSF50677	ValRS/IleRS/LeuRS editing domain	197	388	1.02e-42	T	26-11-2023	IPR009008	Valyl/Leucyl/Isoleucyl-tRNA synthetase, editing domain
VNE69_01253	isoleucine-tRNA ligase (IARS1)	Pfam	PF08264	Anticodon-binding domain of tRNA ligase	698	842	3.9e-21	T	26-11-2023	IPR013155	Methionyl/Valyl/Leucyl/Isoleucyl-tRNA synthetase, anticodon-binding
VNE69_01253	isoleucine-tRNA ligase (IARS1)	PANTHER	PTHR42780	SOLEUCYL-TRNA SYNTHETASE	6	1008	0	T	26-11-2023	IPR023586	Isoleucine-tRNA ligase, type 2
VNE69_01253	isoleucine-tRNA ligase (IARS1)	Pfam	PF00133	tRNA synthetases class I (I, L, M and V)	15	543	1.9e-109	T	26-11-2023	IPR002300	Aminoacyl-tRNA synthetase, class Ia
VNE69_01253	isoleucine-tRNA ligase (IARS1)	CDD	cd00818	IleRS_core	37	656	3.64718e-132	T	26-11-2023	-	-
VNE69_01253	isoleucine-tRNA ligase (IARS1)	SUPERFAMILY	SSF47323	Anticodon-binding domain of a subclass of class I aminoacyl-tRNA synthetases	677	885	2.62e-29	T	26-11-2023	IPR009080	Aminoacyl-tRNA synthetase, class Ia, anticodon-binding
VNE69_01253	isoleucine-tRNA ligase (IARS1)	ProSitePatterns	PS00178	Aminoacyl-transfer RNA synthetases class-I signature.	46	57	-	T	26-11-2023	IPR001412	Aminoacyl-tRNA synthetase, class I, conserved site
VNE69_01253	isoleucine-tRNA ligase (IARS1)	PRINTS	PR00984	Isoleucyl-tRNA synthetase signature	512	525	1.4e-25	T	26-11-2023	IPR002301	Isoleucine-tRNA ligase
VNE69_01253	isoleucine-tRNA ligase (IARS1)	PRINTS	PR00984	Isoleucyl-tRNA synthetase signature	39	50	1.4e-25	T	26-11-2023	IPR002301	Isoleucine-tRNA ligase
VNE69_01253	isoleucine-tRNA ligase (IARS1)	PRINTS	PR00984	Isoleucyl-tRNA synthetase signature	222	245	1.4e-25	T	26-11-2023	IPR002301	Isoleucine-tRNA ligase
VNE69_01253	isoleucine-tRNA ligase (IARS1)	PRINTS	PR00984	Isoleucyl-tRNA synthetase signature	390	405	1.4e-25	T	26-11-2023	IPR002301	Isoleucine-tRNA ligase
VNE69_01256	uncharacterized protein	Gene3D	G3DSA:1.10.8.140	-	2	78	1.1e-06	T	26-11-2023	IPR036883	PDCD5-like superfamily
VNE69_01257	general negative regulator of transcription subunit 1 CDC39 (CDC39)	Pfam	PF12842	CCR4-Not complex, Not1 subunit, domain of unknown function DUF3819	805	930	7.9e-08	T	26-11-2023	IPR024557	CCR4-NOT transcription complex subunit 1, domain 4
VNE69_01257	general negative regulator of transcription subunit 1 CDC39 (CDC39)	Pfam	PF16418	CCR4-NOT transcription complex subunit 1 HEAT repeat	224	345	1.4e-15	T	26-11-2023	IPR032194	CCR4-NOT transcription complex subunit 1, HEAT repeat
VNE69_01257	general negative regulator of transcription subunit 1 CDC39 (CDC39)	CDD	cd20710	NOT1_connector	984	1171	1.4122e-23	T	26-11-2023	-	-
VNE69_01257	general negative regulator of transcription subunit 1 CDC39 (CDC39)	MobiDBLite	mobidb-lite	consensus disorder prediction	1039	1061	-	T	26-11-2023	-	-
VNE69_01257	general negative regulator of transcription subunit 1 CDC39 (CDC39)	Pfam	PF16415	CCR4-NOT transcription complex subunit 1 CAF1-binding domain	623	765	4.2e-16	T	26-11-2023	IPR032191	CCR4-NOT transcription complex subunit 1, CAF1-binding domain
VNE69_01257	general negative regulator of transcription subunit 1 CDC39 (CDC39)	Pfam	PF16417	CCR4-NOT transcription complex subunit 1 TTP binding domain	416	556	1.4e-07	T	26-11-2023	IPR032193	CCR4-NOT transcription complex subunit 1, TTP binding domain
VNE69_01257	general negative regulator of transcription subunit 1 CDC39 (CDC39)	PANTHER	PTHR13162	CCR4-NOT TRANSCRIPTION COMPLEX	624	789	3.6e-57	T	26-11-2023	IPR040398	CCR4-NOT transcription complex subunit 1
VNE69_01257	general negative regulator of transcription subunit 1 CDC39 (CDC39)	MobiDBLite	mobidb-lite	consensus disorder prediction	1039	1060	-	T	26-11-2023	-	-
VNE69_01257	general negative regulator of transcription subunit 1 CDC39 (CDC39)	Gene3D	G3DSA:1.25.40.840	-	412	568	4e-15	T	26-11-2023	IPR038535	CCR4-NOT subunit 1, TTP binding domain superfamily
VNE69_01257	general negative regulator of transcription subunit 1 CDC39 (CDC39)	Gene3D	G3DSA:1.25.40.180	-	578	775	7.6e-22	T	26-11-2023	-	-
VNE69_01257	general negative regulator of transcription subunit 1 CDC39 (CDC39)	Coils	Coil	Coil	540	560	-	T	26-11-2023	-	-
VNE69_01258	oxidoreductase	PRINTS	PR00419	Adrenodoxin reductase family signature	25	38	2e-07	T	26-11-2023	-	-
VNE69_01258	oxidoreductase	PRINTS	PR00419	Adrenodoxin reductase family signature	2	24	2e-07	T	26-11-2023	-	-
VNE69_01258	oxidoreductase	Gene3D	G3DSA:3.50.50.60	-	1	69	3e-07	T	26-11-2023	IPR036188	FAD/NAD(P)-binding domain superfamily
VNE69_01258	oxidoreductase	Gene3D	G3DSA:3.50.50.60	-	78	233	3.9e-08	T	26-11-2023	IPR036188	FAD/NAD(P)-binding domain superfamily
VNE69_01258	oxidoreductase	SUPERFAMILY	SSF51905	FAD/NAD(P)-binding domain	1	251	2.2e-21	T	26-11-2023	IPR036188	FAD/NAD(P)-binding domain superfamily
VNE69_01258	oxidoreductase	Coils	Coil	Coil	277	297	-	T	26-11-2023	-	-
VNE69_01258	oxidoreductase	PANTHER	PTHR42917	2,4-DIENOYL-COA REDUCTASE	2	283	1.6e-11	T	26-11-2023	-	-
VNE69_01258	oxidoreductase	Pfam	PF07992	Pyridine nucleotide-disulphide oxidoreductase	2	252	5.6e-07	T	26-11-2023	IPR023753	FAD/NAD(P)-binding domain
VNE69_01259	hypothetical SP-containing protein	MobiDBLite	mobidb-lite	consensus disorder prediction	339	502	-	T	26-11-2023	-	-
VNE69_01259	hypothetical SP-containing protein	MobiDBLite	mobidb-lite	consensus disorder prediction	481	502	-	T	26-11-2023	-	-
VNE69_01259	hypothetical SP-containing protein	MobiDBLite	mobidb-lite	consensus disorder prediction	358	431	-	T	26-11-2023	-	-
VNE69_01259	hypothetical SP-containing protein	MobiDBLite	mobidb-lite	consensus disorder prediction	545	563	-	T	26-11-2023	-	-
VNE69_01259	hypothetical SP-containing protein	MobiDBLite	mobidb-lite	consensus disorder prediction	286	303	-	T	26-11-2023	-	-
VNE69_01259	hypothetical SP-containing protein	MobiDBLite	mobidb-lite	consensus disorder prediction	542	563	-	T	26-11-2023	-	-
VNE69_01259	hypothetical SP-containing protein	MobiDBLite	mobidb-lite	consensus disorder prediction	466	480	-	T	26-11-2023	-	-
VNE69_01259	hypothetical SP-containing protein	Coils	Coil	Coil	383	403	-	T	26-11-2023	-	-
VNE69_01259	hypothetical SP-containing protein	MobiDBLite	mobidb-lite	consensus disorder prediction	286	305	-	T	26-11-2023	-	-
VNE69_01259	hypothetical SP-containing protein	MobiDBLite	mobidb-lite	consensus disorder prediction	441	465	-	T	26-11-2023	-	-
VNE69_01259	hypothetical SP-containing protein	MobiDBLite	mobidb-lite	consensus disorder prediction	339	354	-	T	26-11-2023	-	-
VNE69_01260	V-type proton ATPase catalytic subunit A (VMA1)	CDD	cd01134	V_A-ATPase_A	91	459	0	T	26-11-2023	-	-
VNE69_01260	V-type proton ATPase catalytic subunit A (VMA1)	Pfam	PF16886	ATPsynthase alpha/beta subunit N-term extension	105	224	2.5e-38	T	26-11-2023	IPR031686	ATPsynthase alpha/beta subunit, N-terminal extension
VNE69_01260	V-type proton ATPase catalytic subunit A (VMA1)	Gene3D	G3DSA:3.40.50.300	-	95	456	4.6e-171	T	26-11-2023	IPR027417	P-loop containing nucleoside triphosphate hydrolase
VNE69_01260	V-type proton ATPase catalytic subunit A (VMA1)	Gene3D	G3DSA:1.10.1140.10	-	459	609	7e-43	T	26-11-2023	IPR024034	ATPase, F1/V1 complex, beta/alpha subunit, C-terminal
VNE69_01260	V-type proton ATPase catalytic subunit A (VMA1)	Gene3D	G3DSA:2.40.50.100	-	137	207	4.6e-171	T	26-11-2023	-	-
VNE69_01260	V-type proton ATPase catalytic subunit A (VMA1)	SUPERFAMILY	SSF52540	P-loop containing nucleoside triphosphate hydrolases	204	462	9.08e-78	T	26-11-2023	IPR027417	P-loop containing nucleoside triphosphate hydrolase
VNE69_01260	V-type proton ATPase catalytic subunit A (VMA1)	Hamap	MF_00309	V-type ATP synthase alpha chain [atpA].	22	608	44.2431	T	26-11-2023	IPR022878	V-type ATP synthase catalytic alpha chain
VNE69_01260	V-type proton ATPase catalytic subunit A (VMA1)	NCBIfam	TIGR01042	V-type ATPase subunit A	24	602	6.1e-294	T	26-11-2023	IPR005725	ATPase, V1 complex, subunit A
VNE69_01260	V-type proton ATPase catalytic subunit A (VMA1)	ProSitePatterns	PS00152	ATP synthase alpha and beta subunits signature.	448	457	-	T	26-11-2023	IPR020003	ATPase, alpha/beta subunit, nucleotide-binding domain, active site
VNE69_01260	V-type proton ATPase catalytic subunit A (VMA1)	SUPERFAMILY	SSF47917	C-terminal domain of alpha and beta subunits of F1 ATP synthase	468	554	3.66e-24	T	26-11-2023	-	-
VNE69_01260	V-type proton ATPase catalytic subunit A (VMA1)	FunFam	G3DSA:1.10.1140.10:FF:000002	V-type proton ATPase catalytic subunit A	458	606	1.4e-48	T	26-11-2023	-	-
VNE69_01260	V-type proton ATPase catalytic subunit A (VMA1)	Pfam	PF00006	ATP synthase alpha/beta family, nucleotide-binding domain	234	457	7.9e-67	T	26-11-2023	IPR000194	ATPase, F1/V1/A1 complex, alpha/beta subunit, nucleotide-binding domain
VNE69_01260	V-type proton ATPase catalytic subunit A (VMA1)	FunFam	G3DSA:2.40.50.100:FF:000008	V-type proton ATPase catalytic subunit A	137	207	4.1e-20	T	26-11-2023	-	-
VNE69_01260	V-type proton ATPase catalytic subunit A (VMA1)	SUPERFAMILY	SSF50615	N-terminal domain of alpha and beta subunits of F1 ATP synthase	18	92	7.06e-14	T	26-11-2023	IPR036121	ATPase, F1/V1/A1 complex, alpha/beta subunit, N-terminal domain superfamily
VNE69_01260	V-type proton ATPase catalytic subunit A (VMA1)	FunFam	G3DSA:2.40.30.20:FF:000002	V-type proton ATPase catalytic subunit A	23	92	4.2e-31	T	26-11-2023	-	-
VNE69_01260	V-type proton ATPase catalytic subunit A (VMA1)	CDD	cd18111	ATP-synt_V_A-type_alpha_C	474	581	6.86297e-41	T	26-11-2023	-	-
VNE69_01260	V-type proton ATPase catalytic subunit A (VMA1)	Gene3D	G3DSA:2.40.30.20	-	16	92	3.8e-28	T	26-11-2023	IPR023366	ATP synthase subunit alpha, N-terminal domain-like superfamily
VNE69_01260	V-type proton ATPase catalytic subunit A (VMA1)	CDD	cd18119	ATP-synt_V_A-type_alpha_N	24	90	1.34911e-34	T	26-11-2023	-	-
VNE69_01260	V-type proton ATPase catalytic subunit A (VMA1)	PANTHER	PTHR43607	V-TYPE PROTON ATPASE CATALYTIC SUBUNIT A	18	608	3.1e-294	T	26-11-2023	IPR022878	V-type ATP synthase catalytic alpha chain
VNE69_01260	V-type proton ATPase catalytic subunit A (VMA1)	Pfam	PF02874	ATP synthase alpha/beta family, beta-barrel domain	27	89	1.5e-10	T	26-11-2023	IPR004100	ATPase, F1/V1/A1 complex, alpha/beta subunit, N-terminal domain
VNE69_01260	V-type proton ATPase catalytic subunit A (VMA1)	FunFam	G3DSA:3.40.50.300:FF:000052	V-type proton ATPase catalytic subunit A	184	456	7.2e-149	T	26-11-2023	-	-
VNE69_01261	RuvB-like helicase (RVB2)	Gene3D	G3DSA:3.40.50.300	-	192	313	3.2e-18	T	26-11-2023	IPR027417	P-loop containing nucleoside triphosphate hydrolase
VNE69_01261	RuvB-like helicase (RVB2)	SUPERFAMILY	SSF52540	P-loop containing nucleoside triphosphate hydrolases	27	373	1.11e-14	T	26-11-2023	IPR027417	P-loop containing nucleoside triphosphate hydrolase
VNE69_01261	RuvB-like helicase (RVB2)	SUPERFAMILY	SSF50249	Nucleic acid-binding proteins	108	172	3.43e-10	T	26-11-2023	IPR012340	Nucleic acid-binding, OB-fold
VNE69_01261	RuvB-like helicase (RVB2)	Pfam	PF06068	TIP49 P-loop domain	26	293	1.6e-55	T	26-11-2023	IPR010339	TIP49, P-loop domain
VNE69_01261	RuvB-like helicase (RVB2)	PANTHER	PTHR11093	RUVB-RELATED REPTIN AND PONTIN	6	385	7.6e-55	T	26-11-2023	IPR027238	RuvB-like
VNE69_01261	RuvB-like helicase (RVB2)	Gene3D	G3DSA:1.10.8.60	-	314	389	9.2e-06	T	26-11-2023	-	-
VNE69_01261	RuvB-like helicase (RVB2)	Gene3D	G3DSA:3.40.50.300	-	2	175	4.6e-13	T	26-11-2023	IPR027417	P-loop containing nucleoside triphosphate hydrolase
VNE69_01263	cytoplasmic tRNA 2-thiolation protein	Gene3D	G3DSA:3.40.50.620	HUPs	5	258	5.5e-06	T	26-11-2023	IPR014729	Rossmann-like alpha/beta/alpha sandwich fold
VNE69_01263	cytoplasmic tRNA 2-thiolation protein	Coils	Coil	Coil	205	232	-	T	26-11-2023	-	-
VNE69_01264	ABC transporter	SUPERFAMILY	SSF52540	P-loop containing nucleoside triphosphate hydrolases	334	556	3.4e-57	T	26-11-2023	IPR027417	P-loop containing nucleoside triphosphate hydrolase
VNE69_01264	ABC transporter	ProSiteProfiles	PS50893	ATP-binding cassette, ABC transporter-type domain profile.	344	569	17.9606	T	26-11-2023	IPR003439	ABC transporter-like, ATP-binding domain
VNE69_01264	ABC transporter	Pfam	PF00664	ABC transporter transmembrane region	36	300	1.7e-11	T	26-11-2023	IPR011527	ABC transporter type 1, transmembrane domain
VNE69_01264	ABC transporter	ProSitePatterns	PS00211	ABC transporters family signature.	479	493	-	T	26-11-2023	IPR017871	ABC transporter-like, conserved site
VNE69_01264	ABC transporter	SMART	SM00382	AAA_5	368	553	1.7e-11	T	26-11-2023	IPR003593	AAA+ ATPase domain
VNE69_01264	ABC transporter	PANTHER	PTHR24221	ATP-BINDING CASSETTE SUB-FAMILY B	37	554	5.7e-83	T	26-11-2023	IPR039421	Type 1 protein exporter
VNE69_01264	ABC transporter	Gene3D	G3DSA:3.40.50.300	-	332	568	3.1e-63	T	26-11-2023	IPR027417	P-loop containing nucleoside triphosphate hydrolase
VNE69_01264	ABC transporter	ProSiteProfiles	PS50929	ABC transporter integral membrane type-1 fused domain profile.	36	314	21.7254	T	26-11-2023	IPR011527	ABC transporter type 1, transmembrane domain
VNE69_01264	ABC transporter	Pfam	PF00005	ABC transporter	359	507	3.1e-26	T	26-11-2023	IPR003439	ABC transporter-like, ATP-binding domain
VNE69_01264	ABC transporter	SUPERFAMILY	SSF90123	ABC transporter transmembrane region	25	319	6.67e-30	T	26-11-2023	IPR036640	ABC transporter type 1, transmembrane domain superfamily
VNE69_01264	ABC transporter	Gene3D	G3DSA:1.20.1560.10	ABC transporter type 1, transmembrane domain	25	331	1e-33	T	26-11-2023	IPR036640	ABC transporter type 1, transmembrane domain superfamily
VNE69_01265	transcription initiation factor IIF subunit alpha	MobiDBLite	mobidb-lite	consensus disorder prediction	132	146	-	T	26-11-2023	-	-
VNE69_01265	transcription initiation factor IIF subunit alpha	SUPERFAMILY	SSF50916	Rap30/74 interaction domains	18	123	5.75e-15	T	26-11-2023	IPR011039	Transcription Factor IIF, Rap30/Rap74, interaction
VNE69_01265	transcription initiation factor IIF subunit alpha	MobiDBLite	mobidb-lite	consensus disorder prediction	132	157	-	T	26-11-2023	-	-
VNE69_01266	hypothetical protein	Coils	Coil	Coil	523	543	-	T	26-11-2023	-	-
VNE69_01267	hypothetical protein	Coils	Coil	Coil	137	157	-	T	26-11-2023	-	-
VNE69_01268	hypothetical protein	Coils	Coil	Coil	523	543	-	T	26-11-2023	-	-
VNE69_01270	ribonuclease H2 subunit A	NCBIfam	TIGR00729	ribonuclease HII	18	214	4.4e-45	T	26-11-2023	IPR004649	Ribonuclease H2, subunit A
VNE69_01270	ribonuclease H2 subunit A	Gene3D	G3DSA:1.10.10.460	Ribonuclease hii. Domain 2	174	217	4.2e-17	T	26-11-2023	IPR023160	Ribonuclease HII, helix-loop-helix cap domain superfamily
VNE69_01270	ribonuclease H2 subunit A	ProSiteProfiles	PS51975	Ribonuclease (RNase) H type-2 domain profile.	16	219	42.372	T	26-11-2023	IPR024567	Ribonuclease HII/HIII domain
VNE69_01270	ribonuclease H2 subunit A	FunFam	G3DSA:1.10.10.460:FF:000001	Ribonuclease	172	218	3.8e-17	T	26-11-2023	-	-
VNE69_01270	ribonuclease H2 subunit A	Gene3D	G3DSA:3.30.420.10	-	3	173	4.4e-45	T	26-11-2023	IPR036397	Ribonuclease H superfamily
VNE69_01270	ribonuclease H2 subunit A	PANTHER	PTHR10954	RIBONUCLEASE H2 SUBUNIT A	13	217	2.3e-55	T	26-11-2023	IPR001352	Ribonuclease HII/HIII
VNE69_01270	ribonuclease H2 subunit A	SUPERFAMILY	SSF53098	Ribonuclease H-like	17	216	4.4e-46	T	26-11-2023	IPR012337	Ribonuclease H-like superfamily
VNE69_01270	ribonuclease H2 subunit A	CDD	cd07181	RNase_HII_eukaryota_like	19	219	1.14313e-92	T	26-11-2023	-	-
VNE69_01270	ribonuclease H2 subunit A	Pfam	PF01351	Ribonuclease HII	19	210	2.3e-36	T	26-11-2023	IPR024567	Ribonuclease HII/HIII domain
VNE69_01271	transcription initiation factor TFIID subunit 8 (TAF8)	CDD	cd08049	TAF8	105	157	1.61465e-12	T	26-11-2023	IPR019473	Transcription factor TFIID, subunit 8, C-terminal
VNE69_01271	transcription initiation factor TFIID subunit 8 (TAF8)	Gene3D	G3DSA:1.10.20.10	Histone, subunit A	1	69	3.5e-08	T	26-11-2023	IPR009072	Histone-fold
VNE69_01271	transcription initiation factor TFIID subunit 8 (TAF8)	Pfam	PF10406	Transcription factor TFIID complex subunit 8 C-term	105	153	1.6e-12	T	26-11-2023	IPR019473	Transcription factor TFIID, subunit 8, C-terminal
VNE69_01271	transcription initiation factor TFIID subunit 8 (TAF8)	PANTHER	PTHR46469	TRANSCRIPTION INITIATION FACTOR TFIID SUBUNIT 8	105	156	3.9e-10	T	26-11-2023	IPR037818	Transcription initiation factor TFIID subunit 8
VNE69_01272	kinetochore protein (Spc25)	Pfam	PF08234	Chromosome segregation protein Spc25	160	227	8.9e-05	T	26-11-2023	IPR013255	Chromosome segregation protein Spc25, C-terminal
[truncated: 12,549 more rows]
